# Supplementary material for: Diversity and distribution of microbial communities in floral nectar of two night-blooming plants of the Sonoran Desert
Source: PLoS One. 2019 Dec 12;14(12):e0225309. doi: 10.1371/journal.pone.0225309 (PMC6907802; doi:10.1371/journal.pone.0225309)
Supplement: S1 Table — (XLSX) [file pone.0225309.s001.xlsx]

## Sheet: AGAVE
S1 Table. Plant species, microbial isolates, types of isolates (bacteria, fungi), sequence data (16S rRNA, bacteria; internal transcribed spacers and 5.8S, fungi),
information regarding the top BLAST match at NCBI (January 2019), operational taxonomic units (OTU) at 95%, 97%, 99%, and 100% sequence similarity (i.e.,
exact sequence variants), date of collection, isolation medium, log colony forming units (CFU) per ul, plant ID, flower ID, flower age, location (BC, Box Canyon,
31°47'51.5"N, 110°48'35.0"W; GHI/O, greenhouse interior/outside, 32°13'41.8"N, 110°57'14.1"W; plot, outdoor plot at University of Arizona Campus Agricultural
Center, 32°16'51.7"N, 110°56'12.3"W; SL/P, Shantz lab/parking area, University of Arizona campus, 32°13'49.5"N, 110°57'07.4"W); sucrose content of
nectar; location in field or lab; and whether or not a mesh sleeve was applied. NA = not available, ND = not determined. Collections were conducted either on
University of Arizona property (GHI/O, plot, SL/P) or in public lands (BC) for which nectar is not listed as requiring a collection permit. Neither plant species is endangered or protected.
Plant species	Isolate	Type	Sequence	Top BLAST match	Max score	Total score	Query cov	E value	Identity	OTU-95	OTU-97	OTU-99	OTU-100	Collection	Medium	log (CFU/ul)	Plant	Flower	Flower age	Location	Sucrose (%)	Field (1) or lab (0)	Sleeve (yes=1/no=0)
Agave palmeri	AM0078	Bacteria	TGCTTGCAGGGTACTCGAGTGGCGAACGGGTGAGTAACACGTGGGTGATCTGCCCTGCACTTCGGGATAAGCCTGGGAAACTGGGTCTAATACCGGATAGGACCATCGTTTAGTGTCGGTGGTGGAAAGTTTTTCGGTGCAGGATGAGCTCGCGGCCTATCAGCTTGTTGGTGGGGTAATGGCCTACCAAGGCGTCGACGGGTAGCCGGCCTGAGAGGGTGGACGGCCACATTGGGACTGAGACACGGCCCAGACTCCTACGGGAGGCAGCAGTGGGGAATATTGCACAATGGGCGCAAGCCTGATGCAGCGACGCCGCGTGGGGGATGAAGGCCTTCGGGTTGTAAACTCCTTTCAACCATGACGAAGCTTTTTGTGACGGTAGTGGTAGAAGAAGCA…	Corynebacterium sp. S1-30 16S ribosomal RNA gene, partial sequence	2327	2327	100	0	100	7	7	11	28	2013-07-14	LBA	2.39794	3	2	2	BC	25	1	0
Agave palmeri	AM0079	Bacteria	CTCGTTCTATTAGCTACCTACTTCTTTTGCACCCACTCCCATGGTGTGACGGGCGGTGTGTACAAGGCCCGGGAACGTATTCACCGTAGCATTCTGATCTACGATTACTAGCGATTCCGACTTCACGGAGTCGAGTTGCAGACTCCGATCCGGACTACGACGCACTTTATGAGGTCCGCTTGCTCTCGCGAGGTCGCTTCTCTTTGTATGCGCCATTGTAGCACGTGTGTAGCCCTGGCCGTAAGGGCCATGATGACTTGACGTCATCCCCACCTTCCTCCGGTTTATCACCGGCAGTCTCCTTTGAGTTCCCGACCGAATCGCTGGCAACAAAGGATAAGGGTTGCGCTCGTTGCGGGACTTAACCCAACATTTCACAACACGAGCTGACGACAGCCA…	Pantoea coffeiphila strain A5 16S ribosomal RNA gene, partial sequence	1609	1609	100	0	100	D	D	12	29	2013-07-14	LBA	2.39794	3	2	2	BC	25	1	0
Agave palmeri	AM0080	Bacteria	GTAGCTTGCTACTTTGCTGACGAGTGGCGGACGGGTGAGTAATGTCTGGGGATCTGCCTGATGGAGGGGGATAACTACTGGAAACGGTAGCTAATACCGCATAATGTCGCAAGACCAAAGCGGGGGACTTTCGGGCCTCGCACCATCAGATGAACCCAGATGGGATTAGCTAGTAGGTAGGGTAATGGCTTACCTAGGCGACGATCCCTAGCTGGTCTGAGAGGATGACCAGCCACACTGGAACTGAGACACGGTCCAGACTCCTACGGGAGGCAGCAGTGGGGAATATTGCACAATGGGCGCAAGCCTGATGCAGCCATGCCGCGTGTATGAAGAAGGCCTTCGGGTTGTAAAGTACTTTCAGTCAGGAGGAAGGGTGTGAAATTAATACTTTCATGC…	Rosenbergiella sp. DFMS05 16S ribosomal RNA gene, partial sequence	2453	2453	100	0	99	J	J	J	K	2013-07-14	LBA	2.39794	3	2	2	BC	25	1	0
Agave palmeri	AM0083	Bacteria	CGCTTCTTTCCTCCCGAGTGCTTGCACTCAATTGGAAAGAGGAGTGGCGGACGGGTGAGTAACACGTGGGTAACCTACCCATCAGAGGGGGATAACACTTGGAAACAGGTGCTAATACCGCATAACAGTTTATGCCGCATGGCATAAGAGTGAAAGGCGCTTTCGGGTGTCGCTGATGGATGGACCCGCGGTGCATTAGCTAGTTGGTGAGGTAACGGCTCACCAAGGCCACGATGCATAGCCGACCTGAGAGGGTGATCGGCCACACTGGGACTGAGACACGGCCCAGACTCCTACGGGAGGCAGCAGTAGGGAATCTTCGGCAATGGACGAAAGTCTGACCGAGCAACGCCGCGTGAGTGAAGAAGGTTTTCGGATCGTAAAACTCTGTTGTTAGAG…	Enterococcus faecalis strain e 16S ribosomal RNA gene, partial sequence.	2417	2417	100	0	100	AA	EE	KK	31	2013-07-14	LBA	1.09691	2	7	1	BC	16.5	1	1
Agave palmeri	AM0085	Bacteria	CAGTCGACGCTTTTCTTTCACCGGAGCTTGCTCCATCGAAAGAAAAAGAGTGGCGAACGGGTGAGNNNCACGTGGGTAACCTGCCCATCAGAAGGGGATAACACTTGGAAACAGGTGCTAATACCGTATAACACTATTTTCCGCATGGAAGAAAGTTGAAAGGCGCTTTTGCGTCACTGATGGATGGACCCGCGGTGCATTAGCTAGTTGGTGAGGTAACGGCTCACCAAGGCAACGATGCATAGCCGACCTGAGAGGGTGATCGGCCACACTGGGACTGAGACACGGCCCAGACTCCTACGGGAGGCAGCAGTAGGGAATCTTCGGCAATGGACGAAAGTCTGACCGAGCAACGCCGCGTGAGTGAAGAAGGTTTTCGGATCGTAAAACTCTGTTGTT…	Enterococcus casseliflavus strain SP11 16S ribosomal RNA gene, partial sequence	2405	2405	100	0	100	N	8	13	32	2013-07-14	YPDA	0.30103	4	6	1	BC	ND	1	0
Agave palmeri	AM0087	Bacteria	GGGATAACATCGGGAAACTGGTGCTAATACCGCATGATACCTGAGGGTCAAAGGCGCAAGTCGCCTGTGGAGGAGCCTGCGTTCGATTAGCTTGTTGGTGGGGTAAAGGCCTACCAAGGCGATGATCGATAGCTGGTCTGAGAGGATGATCAGCCACACTGGGACTGAGACACGGCCCAGACTCCTACGGGAGGCAGCAGTGGGGAATATTGGACAATGGGCGAAAGCCTGATCCAGCAATGCCGCGTGTGTGAAGAAGGTCTTCGGATTGTAAAGCACTTTCGACGGGGACGATGATGACGGTACCCGTAGAAGAAGCCCCGGCTAACTTCGTGCCAGCAGCCGCGGTAATACGAAGGGGGCTAGCGTTGCTCGGAATGACTGGGCGTAAAGGGCGCG…	Asaia sp. IPC02 16S ribosomal RNA gene, partial sequence	2241	2241	100	0	99	L	L	L	M	2013-07-14	YPDA	0.30103	4	6	1	BC	ND	1	0
Agave palmeri	AM0088	Bacteria	CTTGGTGCTTGCACTGGGTGGATGAGTGGCGAACGGGTGAGTAATACGTGNNTAACCTGCCCTTGACTCTGGGATAAGCCTGGGAAACTGGGTCTAATACTGGATACGACATGTCACCGCATGGTGGTGTGTGGAAAGGGTTCTACTGGTTTTGGATGGGCTCACGGCCTATCAGCTTGTTGGTGGGGTAATGGCTCACCAAGGCGACGACGGGTAGCCGGCCTGAGAGGGTGACCGGCCACACTGGGACTGAGACACGGCCCAGACTCCTACGGGAGGCAGCAGTGGGGAATATTGCACAATGGGCGAAAGCCTGATGCAGCGACGCCGCGTGAGGGATGACGGCCTTCGGGTTGTAAACCTCTTTCAGCACGGAAGAAGCGAAAGTGACGGTACGTG…	Kocuria rhizophila strain SL-08 16S ribosomal RNA gene, partial sequence	2342	2342	100	0	99	Z	CC	II	WW	2013-07-14	YPDA	0.69897	4	6	1	BC	ND	1	0
Agave palmeri	AM0090	Bacteria	GCAGTCGACGCTTCTTACTTATCGAACTTCGGTTCACCAAGTAAGAGGAGTGGCGAACGGGTGAGTAACACGTGGGTAACCTGCCCATCAGAGGGGGATAACACTTGGAAACAGGTGCTAATACCGCATAATTCAGTTTACCGCATGGTAGAGTGATGAAAGGCGCTTTTGCGTCACTGATGGATGGACCCGCGGTGCATTAGCTAGTTGGTAGGGTAATGGCCTACCAAGGCAACGATGCATAGCCGACCTGAGAGGGTGATCGGCCACACTGGGACTGAGACACGGCCCAGACTCCTACGGGAGGCAGCAGTAGGGAATCTTCGGCAATGGACGAAAGTCTGACCGAGCAACGCCGCGTGAGTGAAGAAGGTTTTCGGATCGTAAAACTCTGTTGTT…	Enterococcus sulfureus strain XC144 16S ribosomal RNA gene, partial sequence	2426	2426	100	0	100	N	N	N	O	2013-07-14	YPDA	2.90982	4	4	3	BC	30.6	1	0
Agave palmeri	AM0094	Bacteria	GCTACTTTGCTGACGAGTGGCGGACGGGTGAGTAATGTCTGGGGATCTGCCTGATGGAGGGGGATAACTACTGGAAACGGTAGCTAATACCGCATAATGTCGCAAGACCAAAGCGGGGGACTTTCGGGCCTCGCACCATCAGATGAACCCAGATGGGATTAGCTAGTAGGTAGGGTAATGGCTTACCTAGGCGACGATCCCTAGCTGGTCTGAGAGGATGACCAGCCACACTGGAACTGAGACACGGTCCAGACTCCTACGGGAGGCAGCAGTGGGGAATATTGCACAATGGGCGCAAGCCTGATGCAGCCATGCCGCGTGTATGAAGAAGGCCTTCGGGTTGTAAAGTACTTTCAGTCAGGAGGAAGGGTGTGAAATTAATACTTTCATGCATTGACG…	Rosenbergiella sp. DFMS05 16S ribosomal RNA gene, partial sequence	2455	2455	100	0	100	J	J	J	K	2013-07-14	YPDA	1.75967	3	3	2	BC	17.8	1	0
Agave palmeri	AM0095	Bacteria	GTAGCTTGCTACTTTGCTGACGAGTGGCGGACGGGTGAGTAATGTCTGGGGATCTGCCTGATGGAGGGGGATAACTACTGGAAACGGTAGCTAATACCGCATAATGTCGCAAGACCAAAGCGGGGGACTTTCGGGCCTCGCACCATCAGATGAACCCAGATGGGATTAGCTAGTAGGTANGGTAATGGCTTACCTAGGCGACGATCCCTAGCTGGTCTGAGAGGATGACCAGCCACACTGGAACTGAGACACGGTCCAGACTCCTACGGGAGGCAGCAGTGGGGAATATTGCACAATGGGCGCAAGCCTGATGCAGCCATGCCGCGTGTATGAAGAAGGCCTTCGGGTTGTAAAGTACTTTCAGTCAGGAGGAAGGGTGTGAAATTAATACTTTCATGC…	Rosenbergiella sp. DFMS05 16S ribosomal RNA gene, partial sequence	2464	2464	100	0	100	J	J	J	K	2013-07-14	YPDA	1.75967	3	3	2	BC	17.8	1	0
Agave palmeri	AM0096	Bacteria	GCTTCTTACTTATCGAACTTCGGTTCACCAAGTAAGAGGAGTGGCGAACGGGTGAGTAACACGTGGGTAACCTGCCCATCAGAGGGGGATAACACTTGGAAACAGGTGCTAATACCGCATAATTCAGTTTACCGCATGGTAGAGTGATGAAAGGCGCTTTTGCGTCACTGATGGATGGACCCGCGGTGCATTAGCTAGTTGGTAGGGTAATGGCCTACCAAGGCAACGATGCATAGCCGACCTGAGAGGGTGATCGGCCACACTGGGACTGAGACACGGCCCAGACTCCTACGGGAGGCAGCAGTAGGGAATCTTCGGCAATGGACGAAAGTCTGACCGAGCAACGCCGCGTGAGTGAAGAAGGTTTTCGGATCGTAAAACTCTGTTGTTAGAGAAGAA…	Enterococcus sulfureus strain XC144 16S ribosomal RNA gene, partial sequence	2408	2408	100	0	100	N	N	N	O	2013-07-14	YPDA	1.61805	3	3	2	BC	17.8	1	0
Agave palmeri	AM0097	Bacteria	CAGCTTGCTGCTTTGCTGACGAGTGGCGGACGGGTGAGTAATGTCTGGGAAACTGCCTGATGGAGGGGGATAACTACTGGAAACGGTAGCTAATACCGCATAATGTCGCAAGACCAAAGAGGGGGACCTTCGGGCCTCTTGCCATCGGATGTGCCCAGATGGGATTAGCTTGTTGGTGGGGTAACGGCTCACCAAGGCGACGATCCCTAGCTGGTCTGAGAGGATGACCAGCCACACTGGAACTGAGACACGGTCCAGACTCCTACGGGAGGCAGCAGTGGGGAATATTGCACAATGGGCGCAAGCCTGATGCAGCCATGCCGCGTGTATGAAGAAGGCCTTCGGGTTGTAAAGTACTTTCAGCGGGGAGGAAGGGGGAATGGTTAATAACCATTTTCA…	Enterobacter hormaechei strain S5 chromosome, complete genome	2360	2360	100	0	100	D	D	14	34	2013-07-14	YPDA	1.33244	1	10	1	BC	18.1	1	0
Agave palmeri	AM0099	Bacteria	GCAGCTTGCTGCTTCGCTGACGAGTGGCGGACGGGTGAGTAATGTCTGGGAAACTGCCTGATGGAGGGGGATAACTACTGGAAACGGTAGCTAATACCGCATAACGTCGCAAGACCAAAGAGGGGGACCTTCGGGCCTCTTGCCATCAGATGTGCCCAGATGGGATTAGCTAGTAGGTGGGGTAACGGCTCACCTAGGCGACGATCCCTAGCTGGTCTGAGAGGATGACCAGCCACACTGGAACTGAGACACGGTCCAGACTCCTACGGGAGGCAGCAGTGGGGAATATTGCACAATGGGCGCAAGCCTGATGCAGCCATGCCGCGTGTATGAAGAAGGCCTTCGGGTTGTAAAGTACTTTCAGCGGGGAGGAAGGCGATGCGGTTAATAACCGCGTCG…	Enterobacter cloacae partial 16S rRNA gene, isolate PHLTA-11	2468	2468	100	0	100	J	Q	MM	35	2013-07-14	YPDA	2.39794	4	5	3	BC	22.7	1	0
Agave palmeri	AM0101	Bacteria	CTTCGGGGTGAGTGGCGGACGGGTGAGTATCGCGTAGGGATCTATCCATGGGTGGGGGATAACATCGGGAAACTGGTGCTAATACCGCATGATACCTGAGGGTCAAAGGCGCAAGTCGCCTGTGGAGGAGCCTGCGTTCGATTAGCTTGTTGGTGGGGTAAAGGCCTACCAAGGCGATGATCGATAGCTGGTCTGAGAGGATGATCAGCCACACTGGGACTGAGACACGGCCCAGACTCCTACGGGAGGCAGCAGTGGGGAATATTGGACAATGGGCGAAAGCCTGATCCAGCAATGCCGCGTGTGTGAAGAAGGTCTTCGGATTGTAAAGCACTTTCGACGGGGACGATGATGACGGTACCCGTAGAAGAAGCCCCGGCTAACTTCGTGCCAGCAGCC…	Asaia bogorensis NBRC 16594 DNA, complete genome	2278	2278	100	0	100	L	L	L	M	2013-07-14	MEA	0.676694	4	6	1	BC	ND	1	0
Agave palmeri	AM0105	Bacteria	GCTTGCTTCTTGGGTGACGAGTGGCGGACGGGTGAGTAATGTCTGGGAAACTGCCCGATGGAGGGGGATAACTACTGGAAACGGTAGCTAATACCGCATAACGTCTTCGGACCAAAGTGGGGGACCTTCGGGCCTCACGCCATCGGATGTGCCCAGATGGGATTAGCTAGTAGGTGGGGTAACGGCTCACCTAGGCGACGATCCCTAGCTGGTCTGAGAGGATGACCAGCCACACTGGAACTGAGACACGGTCCAGACTCCTACGGGAGGCAGCAGTGGGGAATATTGCACAATGGGCGCAAGCCTGATGCAGCCATGCCGCGTGTATGAAGAAGGCCTTCGGGTTGTAAAGTACTTTCAGCGGGGAGGAAGGCGATGCGGTTAATAACCGCGTCGATT…	Erwinia sp. strain 10D3432CH 16S ribosomal RNA gene, partial sequence	2459	2459	100	0	100	D	FF	16	38	2013-07-14	MEA	2.39794	4	4	3	BC	30.6	1	0
Agave palmeri	AM0106	Bacteria	CAGGAAGCAGCTTGCTGCTTNGCTGACGAGTGGCGGACGGGTGAGTAATGTCTGGGAAACTGCCTGATGGAGGGGGATAACTACTGGAAACGGTAGCTAATACCGCATAACGTCGCAAGACCAAAGAGGGGGACCTTCGGGCCTCTTGCCATCGGATGTGCCCAGATGGGATTAGCTAGTAGGTGGGGTAACGGCTCACCTAGGCGACGATCCCTAGCTGGTCTGAGAGGATGACCAGCCACACTGGAACTGAGACACGGTCCAGACTCCTACGGGAGGCAGCAGTGGGGAATATTGCACAATGGGCGCAAGCCTGATGCAGCCATGCCGCGTGTATGAAGAAGGCCTTCGGGTTGTAAAGTACTTTCAGCGGGGAGGAAGGNGNTGAGGTTAATAACC…	Enterobacter hormaechei strain S6 chromosome, complete genome	2462	2462	100	0	100	D	D	QQ	39	2013-07-14	MEA	2.39794	5	1	3	BC	16	1	0
Agave palmeri	AM0107	Bacteria	ACAGGAAGCAGCTTGCTGCTTCGCTGACGAGTGGCGGACGGGTGAGTAATGTCTGGGAAACTGCCTGATGGAGGGGGATAACTACTGGAAACGGTAGCTAATACCGCATAACGTCGCAAGACCAAAGAGGGGGACCTTCGGGCCTCTTGCCATCAGATGTGCCCAGATGGGATTAGCTAGTAGGTGGGGTAACGGCTCACCTAGGCGACGATCCCTAGCTGGTCTGAGAGGATGACCAGCCACACTGGAACTGAGACACGGTCCAGACTCCTACGGGAGGCAGCAGTGGGGAATATTGCACAATGGGCGCAAGCCTGATGCAGCCATGCCGCGTGTATGAAGAAGGCCTTCGGGTTGTAAAGTACTTTCAGCGGGGAGGAAGGCGATGCGGTTAATAAC…	Enterobacter cloacae partial 16S rRNA gene, isolate PHLTA-11	2506	2506	100	0	100	J	Q	MM	40	2013-07-14	MEA	1.17609	4	5	3	BC	22.7	1	0
Agave palmeri	AM0133	Bacteria	TTGCTCTTTGGGTGGCGAGTGGCGGACGGGTGAGTAATGTCTGGGAAACTGCCCGATGGAGGGGGATAACTACTGGAAACGGTAGCTAATACCGCATAACGTCGCAAGACCAAAGTGGGGGACCTTCGGGCCTCACACCATCGGATGTGCCCAGATGGGATTAGCTAGTAGGTGGGGTAATGGCTCACCTAGGCGACGATCCCTAGCTGGTCTGAGAGGATGACCAGCCACACTGGAACTGAGACACGGTCCAGACTCCTACGGGAGGCAGCAGTGGGGAATATTGCACAATGGGCGCAAGCCTGATGCAGCCATGCCGCGTGTATGAAGAAGGCCTTCGGGTTGTAAAGTACTTTCAGCGGGGAGGAAGGCGGTGAGGTTAATAACCTNGCCGATTGA…	Pantoea dispersa strain CBR5-JLGN 16S ribosomal RNA gene, partial sequence	2349	2349	100	0	99	D	D	OO	XX	2013-07-20	LBA	0.243038	6	14	1	SP	6	1	0
Agave palmeri	AM0134	Bacteria	AGCTTGCTACTTTGCTGACGAGTGGCGGACGGGTGAGTAATGTCTGGGGATCTGCCTGATGGAGGGGGATAACTACTGGAAACGGTAGCTAATACCGCATAATGTCGCAAGACCAAAGCGGGGGACTTTCGGGCCTCGCACCATCAGATGAACCCAGATGGGATTAGCTAGTAGGTAGGGTAATGGCTTACCTAGGCGACGATCCCTAGCTGGTCTGAGAGGATGACCAGCCACACTGGAACTGAGACACGGTCCAGACTCCTACGGGAGGCAGCAGTGGGGAATATTGCACAATGGGCGCAAGCCTGATGCAGCCATGCCGCGTGTATGAAGAAGGCCTTCGGGTTGTAAAGTACTTTCAGTCAGGAGGAAGGGTGTGAAATTAATACTTTCATGCAT…	Rosenbergiella nectarea strain DT8-3B 16S ribosomal RNA gene, partial sequence	2360	2360	100	0	100	J	J	J	46	2013-07-20	LBA	0.243038	6	14	1	SP	6	1	0
Agave palmeri	AM0135	Bacteria	CCAGCTTGCTGGGCGGATTAGTGGCGAACGGGTGAGTAATACGTGAGTAACCTGCCCTTGACTCTGGGATAAGCCTGGGAAACTGGGTCTAATACTGGATACTACCTCTTACCGCATGGTGGGTGGTGGAAAGGGTTTTACTGGTTTTGGATGGGCTCACGGCCTATCAGCTTGTTGGTGGGGTAATGGCTCACCAAGGCGACGACGGGTAGCCGGCCTGAGAGGGTGACCGGCCACACTGGGACTGAGACACGGCCCAGACTCCTACGGGAGGCAGCAGTGGGGAATATTGCACAATGGGCGGAAGCCTGATGCAGCGACGCCGCGTGAGGGATGACGGCCTTCGGGTTGTAAACCTCTTTCAGTAGGGAAGAAGCGAGAGTGACGGTACCTGCAGAA…	Kocuria sp. strain JSM 1684076 16S ribosomal RNA gene, partial sequence	2336	2336	100	0	100	Z	LL	18	47	2013-07-20	LBA	0.243038	6	14	1	SP	6	1	0
Agave palmeri	AM0136	Bacteria	TAGCTTGCTACTGGACCTAGCGGCGGACGGGTGAGTAATACTTAGGAATCTGCCTATTAGTGGGGGACAACGTTCCGAAAGGAGCGCTAATACCGCATACGCCCTACGGGGGAAAGCAGGGGATCTTCGGACCTTGCGCTAATAGATGAGCCTAAGTCGGATTAGCTAGTTGGTGGGGTAAAGGCCTACCAAGGCGACGATCTGTAGCGGGTTTGAGAGGATGATCCGCCACACTGGGACTGAGACACGGCCCAGACTCCTACGGGAGGCAGCAGTGGGGAATATTGGACAATGGGCGCAAGCCTGATCCAGCCATGCCGCGTGTGTGAAGAAGGCCTTATGGTTGTAAAGCACTTTAAGCGAGGAGGAGGCTTACCTAGCTAATATCTAGGCTAAGTG…	Acinetobacter sp. NF4 16S ribosomal RNA gene, partial sequence	2356	2356	100	0	100	T	11	19	48	2013-07-20	LBA	0.39794	6	14	1	SP	6	1	0
Agave palmeri	AM0137	Bacteria	GACAGACAGGAGCTTGCTCCTTTGACGTTAGCGGCGGACGGGTGAGTAACACGTGGGTAACCTACCTATAAGACTGGGATAACTTCGGGAAACCGGAGCTAATACCGGATAATATTTCGAACCGCATGGTTCGATAGTGAAAGATGGTTTTGCTATCACTTATAGATGGACCCGCGCCGTATTAGCTAGTTGGTAAGGTAACGGCTTACCAAGGCGACGATACGTAGCCGACCTGAGAGGGTGATCGGCCACACTGGAACTGAGACACGGTCCAGACTCCTACGGGAGGCAGCAGTAGGGAATCTTCCGCAATGGGCGAAAGCCTGACGGAGCAACGCCGCGTGAGTGATGAAGGTCTTCGGATCGTAAAACTCTGTTATTAGGGAAGAACATACGTGT…	Acinetobacter radioresistens strain G16 16S ribosomal RNA gene, partial sequence	2396	2396	100	0	100	B	B	T	U	2013-07-20	LBA	2.39794	6	17	1	SP	15	1	1
Agave palmeri	AM0138	Bacteria	CCTGCCCATAAGACTGGGATAACTCCGGGAAACCGGGGCTAATACCGGATAACATTTTGAACTGCATGGTTCGAAATTGAAAGGCGGCTTCGGCTGTCACTTATGGATGGACCCGCGTCGCATTAGCTAGTTGGTGAGGTAACGGCTCACCAAGGCAACGATGCGTAGCCGACCTGAGAGGGTGATCGGCCACACTGGGACTGAGACACGGCCCAGACTCCTACGGGAGGCAGCAGTAGGGAATCTTCCGCAATGGACGAAAGTCTGACGGAGCAACGCCGCGTGAGTGATGAAGGCTTTCGGGTCGTAAAACTCTGTTGTTAGGGAAGAACAAGTGCTAGTTGAATAAGCTGGCACCTTGACGGTACCTAACCAGAAAGCCACGGCTAACTACGTGCC…	Bacillus wiedmannii strain Com1 16S ribosomal RNA gene, partial sequence	2286	2286	100	0	100	S	S	U	V	2013-07-20	LBA	3.39794	6	17	1	SP	15	1	1
Agave palmeri	AM0139	Bacteria	AAGTTAGCGGCGGACGGGTGAGTAACACGTGGGTAACCTGCCCATAAGACTGGGATAACTCCGGGAAACCGGGGCTAATACCGGATAACATTTTGAACTGCATGGTTCGAAATTGAAAGGCGGCTTCGGCTGTCACTTATGGATGGACCCGCGTCGCATTAGCTAGTTGGTGAGGTAACGGCTCACCAAGGCAACGATGCGTAGCCGACCTGAGAGGGTGATCGGCCACACTGGGACTGAGACACGGCCCAGACTCCTACGGGAGGCAGCAGTAGGGAATCTTCCGCAATGGACGAAAGTCTGACGGAGCAACGCCGCGTGAGTGATGAAGGCTTTCGGGTCGTAAAACTCTGTTGTTAGGGAAGAACAAGTGCTAGTTGAATAAGCTGGCACCTTGAC…	Bacillus wiedmannii strain Com1 16S ribosomal RNA gene, partial sequence	2351	2351	100	0	100	S	S	U	V	2013-07-20	LBA	0.69897	6	15	1	SP	3	1	0
Agave palmeri	AM0140	Bacteria	CTTGCTCCTCGATTCAGCGGCGGACGGGTGAGTAATGCCTAGGAATCTGCCTAGTAGTGGGGGACAACGTTTCGAAAGGAACGCTAATACCGCATACGTCCTACGGGAGAAAGTGGGGGATCTTCGGACCTCACGCTATTAGATGAGCCTAGGTCGGATTAGCTAGTTGGTAGGGTAAAGGCCTACCAAGGCGACGATCCGTAACTGGTCTGAGAGGATGATCAGTCACACTGGAACTGAGACACGGTCCAGACTCCTACGGGAGGCAGCAGTGGGGAATATTGGACAATGGGCGAAAGCCTGATCCAGCCATGCCGCGTGTGTGAAGAAGGCCTTCGGGTCGTAAAGCACTTTAAGTTGGGAGGAAGGGCTCATAGCGAATACCTGTGAGTTTTGACG…	Pseudomonas oryzihabitans strain MELON2A 16S ribosomal RNA gene, partial sequence	2351	2351	100	0	100	P	P	P	W	2013-07-20	SA	-0.124939	6	17	1	SP	15	1	1
Agave palmeri	AM0141	Bacteria	ACCTACCTATAAGACTGGGATAACTTCGGGAAACCGGAGCTAATACCGGATAATATTTCGAACCGCATGGTTCGATAGTGAAAGATGGTTTTGCTATCACTTATAGATGGACCCGCGCCGTATTAGCTAGTTGGTAAGGTAACGGCTTACCAAGGCGACGATACGTAGCCGACCTGAGAGGGTGATCGGCCACACTGGAACTGAGACACGGTCCAGACTCCTACGGGAGGCAGCAGTAGGGAATCTTCCGCAATGGGCGAAAGCCTGACGGAGCAACGCCGCGTGAGTGATGAAGGTCTTCGGATCGTAAAACTCTGTTATTAGGGAAGAACATACGTGTAAGTAACTATGCACGTCTTGACGGTACCTAATCAGAAAGCCACGGCTAACTACGTGCCA…	Staphylococcus haemolyticus strain HCLA02 16S ribosomal RNA gene, partial sequence.	2287	2287	100	0	100	B	B	T	U	2013-07-20	SA	-0.124939	6	17	1	SP	15	1	1
Agave palmeri	AM0142	Bacteria	TGCCCATAAGACTGGGATAACTCCGGGAAACCGGGGCTAATACCGGATAACATTTTGAACTGCATGGTTCGAAATTGAAAGGCGGCTTCGGCTGTCACTTATGGATGGACCCGCGTCGCATTAGCTAGTTGGTGAGGTAACGGCTCACCAAGGCAACGATGCGTAGCCGACCTGAGAGGGTGATCGGCCACACTGGGACTGAGACACGGCCCAGACTCCTACGGGAGGCAGCAGTAGGGAATCTTCCGCAATGGACGAAAGTCTGACGGAGCAACGCCGCGTGAGTGATGAAGGCTTTCGGGTCGTAAAACTCTGTTGTTAGGGAAGAACAAGTGCTAGTTGAATAAGCTGGCACCTTGACGGTACCTAACCAGAAAGCCACGGCTAACTACGTGCCAG…	Bacillaceae bacterium 5_St_1 16S ribosomal RNA gene, partial sequence	2280	4554	100	0	99	S	S	U	49	2013-07-20	SA	-0.124939	6	17	1	SP	15	1	1
Agave palmeri	AM0144	Bacteria	TTTCGGGGTTAGTGGCGGACGGGTGAGTAACGCGTAGGTATCTATCCACGGGTGGGGGATAACATCGGGAAACTGGTGCTAATACCGCATGATACCTGAGGGTCAAAGGCGCAAGTCGCCTGTGGAGGAGCCTGCGTTCGATTAGCTAGTTGGTTGGGTAATGGCTGACCAAGGCGATGATCGATAGCTGGTTTGAGAGGATGATCAGCCACACTGGGACTGAGACACGGCCCAGACTCCTACGGGAGGCAGCAGTGGGGAATATTGGACAATGGGGGCAACCCTGATCCAGCAATGCCGCGTGTGTGAAGAAGGTCTTCGGATTGTAAAGCACTTTCGTTGGGGACGATGATGACGGTACCCAAAGAAGAAGCCCCGGCTAACTTCGTGCCAGCAGCC…	Neokomagataea thailandica strain BCC 25710 16S ribosomal RNA gene, partial sequence	2268	2268	100	0	100	L	T	V	X	2013-07-20	SA	ND	6	16	1	SP	6	1	0
Agave palmeri	AM0148	Bacteria	TTGCTCTTTGGGTGGCGAGTGGCGGACGGGTGAGTAATGTCTGGGAAACTGCCCGATGGAGGGGGATAACTACTGGAAACGGTAGCTAATACCGCATAACGTCGCAAGACCAAAGTGGGGGACCTTCGGGCCTCACACCATCGGATGTGCCCAGATGGGATTAGCTAGTAGGTGGGGTAATGGCTCACCTAGGCGACGATCCCTAGCTGGTCTGAGAGGATGACCAGCCACACTGGAACTGAGACACGGTCCAGACTCCTACGGGAGGCAGCAGTGGGGAATATTGCACAATGGGCGCAAGCCTGATGCAGCCATGCCGCGTGTATGAAGAAGGCCTTCGGGTTGTAAAGTACTTTCAGCGGGGAGGAAGGCGGTGAGGTTAATAACCTNGCCGATTGA…	Pantoea dispersa strain CBR5-JLGN 16S ribosomal RNA gene, partial sequence	2349	2349	100	0	99	D	D	OO	XX	2013-07-20	MEA	1.17609	6	13	1	SP	3	1	0
Agave palmeri	AM0149	Bacteria	GATCTGCCTGATGGAGGGGGATAACTACTGGAAACGGTAGCTAATACCGCATAATGTCGCAAGACCAAAGCGGGGGACTTTCGGGCCTCGCACCATCAGATGAACCCAGATGGGATTAGCTAGTAGGTAGGGTAATGGCTTACCTAGGCGACGATCCCTAGCTGGTCTGAGAGGATGACCAGCCACACTGGAACTGAGACACGGTCCAGACTCCTACGGGAGGCAGCAGTGGGGAATATTGCACAATGGGCGCAAGCCTGATGCAGCCATGCCGCGTGTATGAAGAAGGCCTTCGGGTTGTAAAGTACTTTCAGTCAGGAGGAAGGGTGTGAAATTAATACTTTCATGCATTGACGTTACTGACAGAAGAAGCACCGGCTAACTCCGTGCCAGCAGCCG…	Rosenbergiella sp. strain AU11 16S ribosomal RNA gene, partial sequence	1370	1370	70	0	100	10	12	20	51	2013-07-20	MEA	1.17609	6	13	1	SP	3	1	0
Agave palmeri	AM0150	Bacteria	TTGCTCCTTGGGTGACGAGTGGCGGACGGGTGAGTAATGTCTGGGAAACTGCCTGATGGAGGGGGATAACTACTGGAAACGGTAGCTAATACCGCATAATGTCGCAAGACCAAAGCGGGGGACCTTCGGGCCTCGCACCATCGGATGTGCCCAGATGGGATTAGCTTGTAGGTGAGGTAATGGCTCACCTAGGCGACGATCCCTAGCTGGTCTGAGAGGATGACCAGCCACACTGGAACTGAGACACGGTCCAGACTCCTACGGGAGGCAGCAGTGGGGAATATTGCACAATGGGCGCAAGCCTGATGCAGCCATGCCGCGTGTATGAAGAAGGCCTTCGGGTTGTAAAGTACTTTCAGCGGGGAGGAAGGCAGTCGTGTTAATAGCACGACTGATTGA…	Tatumella ptyseos strain NCTC11468 genome assembly, chromosome: 1	2352	2352	100	0	100	D	13	21	52	2013-07-20	MEA	1.17609	6	13	1	SP	3	1	0
Agave palmeri	AM0151	Bacteria	CAGTCGACGAGCTCTCCTAAATTGATTTTATGCTTGCATAAATGATTTTTAGATTCGGAGCGAGTGGCGAACTGGTGAGTAACACGTGGGTAACCTGCCCCGAAGCGGGGGATAACATTTGGAAACAAATGCTAATACCGCATAATTAGTTGGAACCGCATGGTTCCAACTTGAAAGATGGCTCTGCTATCACTTTGGGATGGACCCGCGCCGTATTAGTTAGTTGGTGAGATAAAAGCCCACCAAGACGATGATACGTAGCCGACCTGAGAGGGTAATCGGCCACATTGGGACTGAGACACGGCCCAGACTCCTACGGGAGGCAGCAGTAGGGAATCTTCCACAATGGACGAAAGTCTGATGGAGCAACGCCGCGTGAGTGATGAAGGTTTTCGGATC…	Lactobacillus kunkeei strain H14_2_1BCO2 16S ribosomal RNA gene, partial sequence	2453	2453	100	0	100	U	X	BB	53	2013-07-20	MEA	1.60206	6	13	1	SP	3	1	0
Agave palmeri	AM0152	Bacteria	ACTTCGGTGGGGATTAGTGGCGAACGGGTGAGTAACACGTGGGCAATCTGCCCTGCACTCTGGGACAAGCCCTGGAAACGGGGTCTAATACCGGATACTGACCCNCTNNGGCATCNNNGNGGTTCGAAAGCTCCGGCGGTGCAGGATGAGCCCGCGGCCTATCAGCTTGTTGGTGAGGTAATGGCTCACCAAGGCGACGACGGGTAGCCGGCCTGAGAGGGCGACCGGCCACACTGGGACTGAGACACGGCCCAGACTCCTACGGGAGGCAGCAGTGGGGAATATTGCACAATGGGCGAAAGCCTGATGCAGCGACGCCGCGTGAGGGATGACGGCCTTCGGGTTGTAAACCTCTTTCAGCAGGGAAGAAGCGAAAGTGACGGTACCTGCAGAAGAAGC…	Streptomyces sp. strain MJM15908 16S ribosomal RNA gene, partial sequence	2304	2304	100	0	99	11	14	22	54	2013-07-20	YPDA	0.875061	6	16	1	SP	6	1	0
Agave palmeri	AM0153	Bacteria	TTTCGGGGTTAGTGGCGGACGGGTGAGTAACGCGTAGGTATCTATCCACGGGTGGGGGATAACATCGGGAAACTGGTGCTAATACCGCATGATACCTGAGGGTCAAAGGCGCAAGTCGCCTGTGGAGGAGCCTGCGTTCGATTAGCTAGTTGGTTGGGTAATGGCTGACCAAGGCGATGATCGATAGCTGGTTTGAGAGGATGATCAGCCACACTGGGACTGAGACACGGCCCAGACTCCTACGGGAGGCAGCAGTGGGGAATATTGGACAATGGGGGCAACCCTGATCCAGCAATGCCGCGTGTGTGAAGAAGGTCTTCGGATTGTAAAGCACTTTCGTTGGGGACGATGATGACGGTACCCAAAGAAGAAGCCCCGGCTAACTTCGTGCCAGCAGCC…	Neokomagataea thailandica strain BCC 25710 16S ribosomal RNA gene, partial sequence	2269	2269	100	0	100	L	T	V	X	2013-07-20	YPDA	0.942008	6	16	1	SP	6	1	0
Agave palmeri	AM0156	Bacteria	TGCCCCTGACTCTGGGATAAGCCTGGGAAACCGGGTCTAATACTGGATACGACTCCTCACCGCATGGTGGGGGGTGGAAAGGGTTCACTGGTTTTGGATGGGCTCACGGCCTATCAGCTTGTTGGTGGGGTAATGGCTCACCAAGGCGACGACGGGTAGCCGGCCTGAGAGGGTGACCGGCCACACTGGGACTGAGACACGGCCCAGACTCCTACGGGAGGCAGCAGTGGGGAATATTGCACAATGGGCGAAAGCCTGATGCAGCGACGCCGCGTGAGGGATGACGGCCTTCGGGTTGTAAACCTCTTTCAGTAGGGAAGAAGCGCAAGTGACGGTACCTGCAGAAGAAGCGCCGGCTAACTACGTGCCAGCAGCCGCGGTAATACGTAGGGCGCAAGC…	Kocuria sp. MI-46a 16S ribosomal RNA gene, partial sequence	2239	2239	100	0	100	Z	LL	24	56	2013-07-20	YPDA	-0.124939	6	17	1	SP	15	1	1
Agave palmeri	AM0157	Bacteria	ATGCTCCAGCTTGCTGGAGTGGATCAGTGGCGAACGGGTGAGTAACACGTGAGCAACCTGCCCCAGACTCTGGAATAAGCGCTGGAAACGGCGTCTAATACTGGATACGAAACTGGCCCGCATGGGCATGGTTTGGAAAGTTTTTCGGTTTGGGATGGGCTCGCGGCCTATCAGCTTGTTGGTGAGGTAATGGCTCACCAAGGCGACGACGGGTAGCCGGCCTGAGAGGGCGACCGGCCACACTGGGACTGAGACACGGCCCAGACTCCTACGGGAGGCAGCAGTGGGGAATATTGCACAATGGGCGAAAGCCTGATGCAGCGACGCCGCGTGAGGGATGACGGCCTTCGGGTTGTAAACCTCTTTCAGCAGGGAAGAAGCGAAAGTGACGGTACCTGC…	Janibacter sp. ASH66 gene for 16S ribosomal RNA, partial sequence	2448	2448	100	0	100	13	16	25	57	2013-07-20	YPDA	0	6	15	1	SP	3	1	0
Agave palmeri	AM0159	Bacteria	CTCTCGGGTGACGAGCGGCGGACGGGTGAGTAATGTCTGGGAAACTGCCTGATGGAGGGGGATAACTACTGGAAACGGTAGCTAATACCGCATAACGTCGCAAGACCAAAGAGGGGGACCTTCGGGCCTCTTGCCATCAGATGTGCCCAGATGGGATTAGCTAGTAGGTGGGGTAACGGCTCACCTAGGCGACGATCCCTAGCTGGTCTGAGAGGATGACCAGCCACACTGGAACTGAGACACGGTCCAGACTCCTACGGGAGGCAGCAGTGGGGAATATTGCACAATGGGCGCAAGCCTGATGCAGCCATGCCGCGTGTATGAAGAAGGCCTTCGGGTTGTAAAGTACTTTCAGCGGGGAGGAAGGCGATAAGGTTAATAACCTTGTCGATTGACGTT…	Enterobacter cancerogenus strain TPY10 16S ribosomal RNA gene, partial sequence	2334	2334	100	0	100	D	D	D	58	2013-07-22	LBA	2.44716	1	19	1	BC	19	1	0
Agave palmeri	AM0160	Bacteria	ATAGCTTGCTATTTTTATGAAGAGCGGCGAACGGGTGAGTAACGCGTGGGAAATCTGCCGAGTAGCGGGGGACAACGTTTGGAAACGAACGCTAATACCGCATAACAATGAGAATCGCATGATTCTTATTTAAAAGAAGCAATTGCTTCACTACTTGATGATCCCGCGTTGTATTAGCTAGTTGGTAGTGTAAAGGACTACCAAGGCGATGATACATAGCCGACCTGAGAGGGTGATCGGCCACACTGGGACTGAGACACGGCCCAGACTCCTACGGGAGGCAGCAGTAGGGAATCTTCGGCAATGGGGGCAACCCTGACCGAGCAACGCCGCGTGAGTGAAGAAGGTTTTCGGATCGTAAAACTCTGTTGTTAGAGAAGAACGTTAAGTAGAGTGGAA…	Lactococcus garvieae JRC-LG2 gene for 16S ribosomal RNA, partial sequence	2374	2374	100	0	100	S	U	W	Y	2013-07-22	LBA	2.44716	1	19	1	BC	19	1	0
Agave palmeri	AM0161	Bacteria	TAGCTTGCTACCGATCTTAGCGGCGGACGGGTGAGTAATGCTTAGGAATCTGCCTATTAGTGGGGGACAACATTTCGAAAGGAATGCTAATACCGCATACGTCCTACGGGAGAAAGCAGGGGATCTTCGGACCTTGCGCTAATAGATGAGCCTAAGTCGGATTAGCTAGTTGGTGGGGTAAAGGCCTACCAAGGCGACGATCTGTAGCGGGTCTGAGAGGATGATCCGCCACACTGGGACTGAGACACGGCCCAGACTCCTACGGGAGGCAGCAGTGGGGAATATTGGACAATGGGCGCAAGCCTGATCCAGCCATGCCGCGTGTGTGAAGAAGGCCTTATGGTTGTAAAGCACTTTAAGCGAGGAGGAGGCTACTGAAGTTAATACCTTCAGATAGTG…	Acinetobacter pittii strain CW-17 16S ribosomal RNA gene, partial sequence	2358	2358	100	0	100	T	V	X	Z	2013-07-22	LBA	0.39794	5	27	0	BC	9	1	0
Agave palmeri	AM0162	Bacteria	TAGCTTGCTACTTTGCCGGCGAGCGGCGGACGGGTGAGTAATGTCTGGGAAACTGCCTGATGGAGGGGGATAACTACTGGAAACGGTAGCTAATACCGCATAACGTCTTCGGACCAAAGTGGGGGACCTTCGGGCCTCATGCCATCAGATGTGCCCAGATGGGATTAGCTTGTAGGTGGGGTAACGGCTCACCTAGGCGACGATCCCTAGCTGGTCTGAGAGGATGACCAGCCACACTGGAACTGAGACACGGTCCAGACTCCTACGGGAGGCAGCAGTGGGGAATATTGCACAATGGGCGCAAGCCTGATGCAGCCATGCCGCGTGTATGAAGAAGGCCTTCGGGTTGTAAAGTACTTTCAGCGAGGAGGAAGGCGGTGAGGTTAATAACCTCATCGA…	Lelliottia nimipressuralis strain SGAir0187 chromosome, complete genome	2360	2360	100	0	100	D	D	26	59	2013-07-22	YPDA	1.20412	5	26	0	BC	12	1	0
Agave palmeri	AM0163	Bacteria	TAGCTTGCTACNGATCTTAGCGGCGGACGGGTGAGTAATGCTTAGGAATCTGCCTATTAGTGGGGGACAACATTTCGAAAGGAATGCTAATACCGCATACGTCCTACGGGAGAAAGCAGGGGATCTTCGGACCTTGCGCTAATAGATGAGCCTAAGTCGGATTAGCTAGTTGGTGGGGTAAAGGCCTACCAAGGCGACGATCTGTAGCGGGTCTGAGAGGATGATCCGCCACACTGGGACTGAGACACGGCCCAGACTCCTACGGGAGGCAGCAGTGGGGAATATTGGACAATGGGCGCAAGCCTGATCCAGCCATGCCGCGTGTGTGAAGAAGGCCTTATGGTTGTAAAGCACTTTAAGCGAGGAGGAGGCTACTGAAGTTAATACCTTCAGATAGTG…	Acinetobacter pittii strain CW-17 16S ribosomal RNA gene, partial sequence	2352	2352	100	0	100	T	V	X	60	2013-07-22	YPDA	1.20412	5	26	0	BC	12	1	0
Agave palmeri	AM0164	Bacteria	GCTTTGTGCTTATTGANATGANGAGCTTGCTCTGATTTGATTTTTTGATTTCAAAGACGTGGCGAACGGGTGAGTAACACGTGGGTAACCTACCTCTTAGCAGGGGATAACATTTGGAAACAAGTGCTAATACCGTATAATATCAACAACCGCATGGTTGTTGATTGAAAGATGGTTCTGCTATCACTAAGAGATGGACCCGCGGTGCATTAGCTAGTTGGTAAGGTAATGGCTTACCAAGGCAATGATGCATAGCCGAGTTGAGAGACTGATCGGCCACAATGGGACTGAGACACGGCCCATACTCCTACGGGAGGCAGCAGTAGGGAATCTTCCACAATGGGCGCAAGCCTGATGGAGCAACGCCGCGTGTGTGATGAAGGGTTTCGGCTCGTAAAA…	Weissella bombi strain R-53094 16S ribosomal RNA, partial sequence	2536	2536	100	0	100	14	17	27	61	2013-07-22	YPDA	1.20412	5	26	0	BC	12	1	0
Agave palmeri	AM0165	Bacteria	GTAGCTTGCTACTTTGCTGACGAGTGGCGGACGGGTGAGTAATGTCTGGGGATCTGCCTGATGGAGGGGGATAACTACTGGAAACGGTAGCTAATACCGCATAATGTCGCAAGACCAAAGCGGGGGACTTTCGGGCCTCGCACCATCAGATGAACCCAGATGGGATTAGCTAGTAGGTAAGGTAATGGCTTACCTAGGCGACGATCCCTAGCTGGTCTGAGAGGATGACCAGCCACACTGGAACTGAGACACGGTCCAGACTCCTACGGGAGGCAGCAGTGGGGAATATTGCACAATGGGCGCAAGCCTGATGCAGCCATGCCGCGTGTATGAAGAAGGCCTTCGGGTTGTAAAGTACTTTCAGTCAGGAGGAAGGGTGTGAAATTAATACTTTCATGC…	Rosenbergiella sp. DFMS05 16S ribosomal RNA gene, partial sequence	2363	2363	100	0	100	J	J	J	AA	2013-07-22	YPDA	1.44326	2	24	0	BC	11	1	0
Agave palmeri	AM0166	Bacteria	ACGGGAGGCTGCAGTAGGGAATCTTCCACAATGGGCGCAAGCCTGATGGAGCAACGCCGCGTGTGTGATGAAGGCTTTCGGGTCGTAAAGCACTGTTGTATGGGAAGAACGGGTTTAAGAGGAAATGCTTAGACAGTGACGGTACCATACCAGAAAGGGACGGCTAAATACGTGCCAGCAGCCGCGGTAATACGTATGTCCCGAGCGTTATCCGGATTTATTGGGCGTAAAGCGAGCGCAGACGGTTGCTTAAGTCTGAAGTGAAAGCCCACAGCTCAACTGTGGAATGGCTTTGGAAACTGGGCAACTTGAGTGCAGTAGAGGTAAGTGGAACTCCATGTGTAGCGGTGGAATGCGTAGATATATGGAAGAACACCAGTGGCGAAGGCGGCTTACTGG…	Fructobacillus fructosus strain U37 16S ribosomal RNA gene, partial sequence	1887	1887	100	0	100	BB	GG	PP	62	2013-07-22	YPDA	1.44326	2	24	0	BC	11	1	0
Agave palmeri	AM0167	Bacteria	GCTTCTTACTTATCGAACTTCGGTTCACCAAGTAAGAGGAGTGGCGAACGGGTGAGTAACACGTGGGTAACCTGCCCATCAGAGGGGGATAACACTTGGAAACAGGTGCTAATACCGCATAATTCAGTTTACCGCATGGTAGAGTGATGAAAGGCGCTTTTGCGTCACTGATGGATGGACCCGCGGTGCATTAGCTAGTTGGTAGGGTAATGGCCTACCAAGGCAACGATGCATAGCCGACCTGAGAGGGTGATCGGCCACACTGGGACTGAGACACGGCCCAGACTCCTACGGGAGGCAGCAGTAGGGAATCTTCGGCAATGGACGAAAGTCTGACCGAGCAACGCCGCGTGAGTGAAGAAGGTTTTCGGATCGTAAAACTCTGTTGTTAGAGAAGAA…	Enterococcus sulfureus strain XC144 16S ribosomal RNA gene, partial sequence	2408	2408	100	0	100	N	N	N	O	2013-07-22	YPDA	2.39794	1	20	1	BC	19	1	0
Agave palmeri	AM0168	Bacteria	TACGGGAGGCAGCAGTAGGGAATCTTCGGCAATGGACGAAAGTCTGACCGAGCAACGCCGCGTGAGTGAAGAAGGTTTTCGGATCGTAAAACTCTGTTGGTAGAGAAGAACGTTGGTGAGAGTGGAAAGCTCATCAAGTGACGGTAACTACCCAGAAAGGGACGGCTAACTACGTGCCAGCAGCCGCGGTAATACGTAGGTCCCGAGCGTTGTCCGGATTTATTGGGCGTAAAGCGAGCGCAGGTGGTTTATTAAGTCTGGTGTAAAAGGCAGTGGCTCAACCATTGTATGCATTGGAAACTGGTAGACTTGAGTGCAGGAGAGGAGAGTGGAATTCCATGTGTAGCGGTGAAATGCGTAGATATATGGAGGAACACCGGTGGCGAAAGCGGCTCTCTG…	Lactococcus lactis MB52 gene for 16S ribosomal RNA, partial sequence	1885	1885	100	0	100	S	W	Y	BB	2013-07-22	YPDA	1.20412	5	26	0	BC	12	1	0
Agave palmeri	AM0173	Bacteria	TACGGGAGGCTGCAGTAGGGAATCTTCCACAATGGGCGAAAGCCTGATGGAGCAACGCCGCGTGTGTGATGAAGGCTTTCGGGTCGTAAAGCACTGTTGTATGGGAAGAACGGTAAGGGTAGGAAATGATCTTTACATGACGGTACCATACCAGAAAGGGACGGCTAAATACGTGCCAGCAGCCGCGGTAATACGTATGTCCCGAGCGTTATCCGGATTTATTGGGCGTAAAGCGAGCGCAGACGGTTCGATAAGTCTGAAGTGAAAGCCCACAGCTCAACTGTGGAAGTGCTTTGGAAACTGTCGAACTTGAGTGCAGTAGAGGTAAGTGGAACTCCATGTGTAGCGGTGGAATGCGTAGATATATGGAAGAACACCAGTGGCGAAGGCGGCTTACTG…	Fructobacillus tropaeoli partial 16S rRNA gene, strain R-53691, isolate H23-K40	1889	1889	100	0	100	BB	18	29	64	2013-07-22	MEA	2.39794	2	23	3	BC	ND	1	1
Agave palmeri	AM0174	Bacteria	GTAGCTTGCTACTTTGCTGACGAGTGGCGGACGGGTGAGTAATGTCTGGGGATCTGCCTGATGGAGGGGGATAACTACTGGAAACGGTAGCTAATACCGCATAATGTCGCAAGACCAAAGCGGGGGACTTTCGGGCCTCGCACCATCAGATGAACCCAGATGGGATTAGCTAGTAGGTAAGGTAATGGCTTACCTAGGCGACGATCCCTAGCTGGTCTGAGAGGATGACCAGCCACACTGGAACTGAGACACGGTCCAGACTCCTACGGGAGGCAGCAGTGGGGAATATTGCACAATGGGCGCAAGCCTGATGCAGCCATGCCGCGTGTATGAAGAAGGCCTTCGGGTTGTAAAGTACTTTCAGTCAGGAGGAAGGGTGTGAAATTAATACTTTCATGC…	Rosenbergiella sp. DFMS05 16S ribosomal RNA gene, partial sequence	2365	2365	100	0	100	J	J	J	AA	2013-07-22	MEA	0.79588	2	24	0	BC	11	1	0
Agave palmeri	AM0175	Bacteria	GCTACTTTGCTGACGAGTGGCGGACGGGTGAGTAATGTCTGGGGATCTGCCTGATGGAGGGGGATAACTACTGGAAACGGTAGCTAATACCGCATAATGTCGCAAGACCAAAGCGGGGGACTTTCGGGCCTCGCACCATCAGATGAACCCAGATGGGATTAGCTAGTAGGTANGGTAATGGCTTACCTAGGCGACGATCCCTAGCTGGTCTGAGAGGATGACCAGCCACACTGGAACTGAGACACGGTCCAGACTCCTACGGGAGGCAGCAGTGGGGAATATTGCACAATGGGCGCAAGCCTGATGCAGCCATGCCGCGTGTATGAAGAAGGCCTTCGGGTTGTAAAGTACTTTCAGTCAGGAGGAAGGGTGTGAAATTAATACTTTCATGCATTGACG…	Rosenbergiella sp. DFMS05 16S ribosomal RNA gene, partial sequence	2349	2349	100	0	99	J	J	J	AA	2013-07-22	MEA	1	1	18	3	BC	17	1	0
Agave palmeri	AM0177	Bacteria	AAACTGCCTGATGGAGGGGGATAACTACTGGAAACGGTAGCTAATACCGCATAACGTCGCAAGACCAAAGAGGGGGACCTTCGGGCCTCTTGCCATCAGATGTGCCCAGATGGGATTAGCTAGTAGGTGGGGTAACGGCTCACCTAGGCGACGATCCCTAGCTGGTCTGAGAGGATGACCAGCCACACTGGAACTGAGACACGGTCCAGACTCCTACGGGAGGCAGCAGTGGGGAATATTGCACAATGGGCGCAAGCCTGATGCAGCCATGCCGCGTGTATGAAGAAGGCCTTCGGGTTGTAAAGTACTTTCAGCGGGGAGGAAGGCGATAAGGTTAATAACCTTGTCGATTGACGTTACCCGCAGAAGAAGCACCGGCTAACTCCGTGCCAGCAGCCG…	Enterobacter sp. strain PR5 16S ribosomal RNA gene, partial sequence	2376	2376	100	0	99	D	D	D	66	2013-07-22	SA	1.19728	5	26	0	BC	12	1	0
Agave palmeri	AM0178	Bacteria	TAGCTTGCTACTGATCTTAGCGGCGGACGGGTGAGTAATGCTTAGGAATCTGCCTATTAGTGGGGGACAACATTTCGAAAGGAATGCTAATACCGCATACGTCCTACGGGAGAAAGCAGGGGATCTTCGGACCTTGCGCTAATAGATGAGCCTAAGTCGGATTAGCTAGTTGGTGGGGTAAAGGCCTACCAAGGCGACGATCTGTAGCGGGTCTGAGAGGATGATCCGCCACACTGGGACTGAGACACGGCCCAGACTCCTACGGGAGGCAGCAGTGGGGAATATTGGACAATGGGCGCAAGCCTGATCCAGCCATGCCGCGTGTGTGAAGAAGGCCTTATGGTTGTAAAGCACTTTAAGCGAGGAGGAGGCTACTCTAGTTAATACCTAGAGATAGTG…	Acinetobacter sp. AVLB2 16S ribosomal RNA gene, partial sequence	2360	2360	100	0	100	T	V	X	67	2013-07-22	SA	1.19728	5	26	0	BC	12	1	0
Agave palmeri	AM0179	Bacteria	TACGGGAGGCAGCAGTAGGGAATCTTCGGCAATGGACGAAAGTCTGACCGAGCAACGCCGCGTGAGTGAAGAAGGTTTTCGGATCGTAAAACTCTGTTGGTAGAGAAGAACGTTGGTGAGAGTGGAAAGCTCATCAAGTGACGGTAACTACCCAGAAAGGGACGGCTAACTACGTGCCAGCAGCCGCGGTAATACGTAGGTCCCGAGCGTTGTCCGGATTTATTGGGCGTAAAGCGAGCGCAGGTGGTTTATTAAGTCTGGTGTAAAAGGCAGTGGCTCAACCATTGTATGCATTGGAAACTGGTAGACTTGAGTGCAGGAGAGGAGAGTGGAATTCCATGTGTAGCGGTGAAATGCGTAGATATATGGAGGAACACCGGTGGCGAAAGCGGCTCTCTG…	Lactococcus lactis MB52 gene for 16S ribosomal RNA, partial sequence	1884	1884	100	0	100	S	W	Y	BB	2013-07-22	SA	1.19728	5	26	0	BC	12	1	0
Agave palmeri	AM0180	Bacteria	AGCTTGCTACTTTGCTGACGAGTGGCGGACGGGTGAGTAATGTCTGGGGATCTGCCTGATGGAGGGGGATAACTACTGGAAACGGTAGCTAATACCGCATAATGTCGCAAGACCAAAGCGGGGGACTTTCGGGCCTCGCACCATCAGATGAACCCAGATGGGATTAGCTAGTAGGTANGGTAATGGCTTACCTAGGCGACGATCCCTAGCTGGTCTGAGAGGATGACCAGCCACACTGGAACTGAGACACGGTCCAGACTCCTACGGGAGGCAGCAGTGGGGAATATTGCACAATGGGCGCAAGCCTGATGCAGCCATGCCGCGTGTATGAAGAAGGCCTTCGGGTTGTAAAGTACTTTCAGTCAGGAGGAAGGGTGTGAAATTAATACTTTCATGCAT…	Rosenbergiella sp. strain AU11 16S ribosomal RNA gene, partial sequence	1220	13.76	66	0	99	16	20	31	68	2013-07-22	SA	0.942008	4	25	0	BC	12	1	0
Agave palmeri	AM0181	Bacteria	GATCTGCCTGATGGAGGGGGATAACTACTGGAAACGGTAGCTAATACCGCATAATGTCGCAAGACCAAAGCGGGGGACTTTCGGGCCTCGCACCATCAGATGAACCCAGATGGGATTAGCTAGTAGGTAGGGTAATGGCTTACCTAGGCGACGATCCCTAGCTGGTCTGAGAGGATGACCAGCCACACTGGAACTGAGACACGGTCCAGACTCCTACGGGAGGCAGCAGTGGGGAATATTGCACAATGGGCGCAAGCCTGATGCAGCCATGCCGCGTGTATGAAGAAGGCCTTCGGGTTGTAAAGTACTTTCAGTCAGGAGGAAGGGTGTGAAATTAATACTTTCATGCATTGACGTTACTGACAGAAGAAGCACCGGCTAACTCCGTGCCAGCAGCCG…	Rosenbergiella sp. DFMS05 16S ribosomal RNA gene, partial sequence	2275	2275	100	0	100	J	J	J	K	2013-07-22	SA	0.942008	4	25	0	BC	12	1	0
Agave palmeri	AM0183	Bacteria	TTGCTACTTTGCTGACGAGTGGCGGACGGGTGAGTAATGTCTGGGGATCTGCCTGATGGAGGGGGATAACTACTGGAAACGGTAGCTAATACCGCATAATGTCGCAAGACCAAAGCGGGGGACTTTCGGGCCTCGCACCATCAGATGAACCCAGATGGGATTAGCTAGTAGGTAAGGTAATGGCTTACCTAGGCGACGATCCCTAGCTGGTCTGAGAGGATGACCAGCCACACTGGAACTGAGACACGGTCCAGACTCCTACGGGAGGCAGCAGTGGGGAATATTGCACAATGGGCGCAAGCCTGATGCAGCCATGCCGCGTGTATGAAGAAGGCCTTCGGGTTGTAAAGTACTTTCAGTCAGGAGGAAGGGTGTGAAATTAATACTTTCATGCATTGA…	Rosenbergiella sp. DFMS05 16S ribosomal RNA gene, partial sequence	2457	2457	100	0	100	J	J	J	AA	2013-07-22	SA	0.954243	2	24	0	BC	11	1	0
Agave palmeri	AM0214	Bacteria	CTTCGGGGTGAGTGGCGGACGGGTGAGTAACGCGTAGGGATCTATCCATGGGTGGGGGATAACANCGGGAAACTGGTGCTAATACCGCATGATACCTGAGGGTCAAAGGCGCAAGTCGCCTGTGGAGGAGCCTGCGTTCGATTAGCTTGTTGGTGGGGTAAAGGCCTACCAAGGCGATGATCGATAGCTGGTCTGAGAGGATGATCAGCCACACTGGGACTGAGACACGGCCCAGACTCCTACGGGAGGCAGCAGTGGGGAATATTGGACAATGGGCGAAAGCCTGATCCAGCAATGCCGCGTGTGTGAAGAAGGTCTTCGGATTGTAAAGCACTTTCGACGGGGACGATGATGACGGTACCCGTAGAAGAAGCCCCGGCTAACTTCGTGCCAGCAGCC…	Asaia lannensis strain W4 16S ribosomal RNA gene, partial sequence	2363	2363	100	0	100	L	L	L	80	2013-07-24	SA	1.81291	6	28	2	SP	ND	1	1
Agave palmeri	AM0223	Bacteria	GTAGCTTGCTACCGGATTCAGCGGCGGACGGGTGAGTAATGCTTAGGAATCTGCCTATTAGTGGGGGACAACGTTCCGAAAGGAGCGCTAATACCGCATACGTCCTACGGGAGAAAGCAGGGGACCTTCGGGCCTTGCGCTAATAGATGAGCCTAAGTCGGATTAGCTAGTTGGTAGGGTAAAGGCCTACCAAGGCGACGATCTGTAGCGGGTCTGAGAGGATGATCCGCCACACTGGGACTGAGACACGGCCCAGACTCCTACGGGAGGCAGCAGTGGGGAATATTGGACAATGGGGGGAACCCTGATCCAGCCATGCCGCGTGTGTGAAGAAGGCCTTTTGGTTGTAAAGCACTTTAAGCGAGGAGGAGGCTACCTAGATTAATACTTTAGGATAGT…	Acinetobacter radioresistens strain a2 16S ribosomal RNA gene, partial sequence	2453	2453	100	0	100	T	II	UU	84	2013-07-19	LBA	0.39794	6	11	0	SL	2	0	0
Agave palmeri	AM0224	Bacteria	TTGCTACTTTGCTGACGAGTGGCGGACGGGTGAGTAATGTCTGGGGATCTGCCTGATGGAGGGGGATAACTACTGGAAACGGTAGCTAATACCGCATAATGTCGCAAGACCAAAGCGGGGGACTTTCGGGCCTCGCACCATCAGATGAACCCAGATGGGATTAGCTAGTAGGTAAGGTAATGGCTTACCTAGGCGACGATCCCTAGCTGGTCTGAGAGGATGACCAGCCACACTGGAACTGAGACACGGTCCAGACTCCTACGGGAGGCAGCAGTGGGGAATATTGCACAATGGGCGCAAGCCTGATGCAGCCATGCCGCGTGTATGAAGAAGGCCTTCGGGTTGTAAAGTACTTTCAGTCAGGAGGAAGGGTGTGAAATTAATACTTTCATGCATTGA…	Rosenbergiella sp. DFMS05 16S ribosomal RNA gene, partial sequence	2464	2464	100	0	100	J	J	J	AA	2013-07-24	LBA	ND	6	29	2	SP	ND	1	1
Agave palmeri	AM0227	Bacteria	GTAGCTTGCTACTTTGCTGACGAGTGGCGGACGGGTGAGTAATGTCTGGGGATCTGCCTGATGGAGGGGGATAACTACTGGAAACGGTAGCTAATACCGCATAATGTCGCAAGACCAAAGCGGGGGACTTTCGGGCCTCGCACCATCAGATGAACCCAGATGGGATTAGCTAGTAGGTANGGTAATGGCTTACCTAGGCGACGATCCCTAGCTGGTCTGAGAGGATGACCAGCCACACTGGAACTGAGACACGGTCCAGACTCCTACGGGAGGCAGCAGTGGGGAATATTGCACAATGGGCGCAAGCCTGATGCAGCCATGCCGCGTGTATGAAGAAGGCCTTCGGGTTGTAAAGTACTTTCAGTCAGGAGGAAGGGTGTGAAATTAATACTTTCATGC…	Rosenbergiella sp. DFMS05 16S ribosomal RNA gene, partial sequence	2462	2462	100	0	99	J	J	J	AA	2013-07-19	YPDA	-0.124939	6	12	3	SL	8	0	0
Agave palmeri	AM0229	Bacteria	AGCTTGCTGGGTGGATTAGTGGCGAACGGGTGAGTAACACGTGAGTAACCTGCCCTTAACTCTGGGATAAGCCTGGGAAACTGGGTCTAATACCGGATAGGAGCGTCCACCGCATGGTGGGTGTTGGAAAGATTTATCGGTTTTGGATGGACTCGCGGCCTATCAGCTTGTTGGTGAGGTAATGGCTCACCAAGGCGACGACGGGTAGCCGGCCTGAGAGGGTGACCGGCCACACTGGGACTGAGACACGGCCCAGACTCCTACGGGAGGCAGCAGTGGGGAATATTGCACAATGGGCGCAAGCCTGATGCAGCGACGCCGCGTGAGGGATGACGGCCTTCGGGTTGTAAACCTCTTTCAGTAGGGAAGAAGCGAAAGTGACGGTACCTGCAGAAGAAG…	Micrococcus sp. strain 838 16S ribosomal RNA gene, partial sequence	2412	2412	100	0	99	E	E	E	F	2013-07-19	YPDA	0.39794	6	11	0	SL	2	0	0
Agave palmeri	AM0077	Fungi	TACCGAGTGAGGGCCCTCTGGGTCCAACCTCCCACCCGTGTCTATCGTACCTTGTTGCTTCGGCGGGCCCGCCGTTTCGACGGCCGCCGGGGAGGCCTCGCGCCCCCGGGCCCGCGCCCGCCGAAGACCCCAACATGAACGCTGTTCTGAAAGTATGCAGTCTGAGTTGATTATCATAATCAGTTAAAACTTTCAACAACGGATCTCTTGGTTCCGGCATCGATGAAGAACGCAGCGAAATGCGATAAGTAATGTGAATTGCAGAATTCAGTGAATCATCGAGTCTTTGAACGCACATTGCGCCCCCTGGTATTCCGGGGGGCATGCCTGTCCGAGCGTCATTGCTGCCCTCAAGCACGGCTTGTGTGTTGGGCCCCGTCCCCTCCCCCGGGGACGGGC…	Aspergillus lentulus isolate NRRL 35553 18S ribosomal RNA gene, partial sequence; internal transcribed spacer 1, 5.8S ribosomal RNA gene, and internal transcribed spacer 2, complete sequence; and 28S ribosomal RNA gene, partial sequence	1975	1975	100	0	100	6	6	10	27	2013-07-14	LBA	2.39794	3	2	2	BC	25	1	0
Agave palmeri	AM0081	Fungi	ATTAAAGAGTAAGGGTGCTCAGCGCCCGACCTCCAACCCTTTGTTGTTAAAACTACCTTGTTGCTTTGGCGGGACCGCTCGGTCTCGAGCCGCTGGGGATTCGTCCCAGGCGAGCGCCCGCCAGAGTTAAACCAAACTCTTGTTATTAAACCGGTCGTCTGAGTTAAAATTTTGAATAAATCAAAACTTTCAACAACGGATCTCTTGGTTCTCGCATCGATGAAGAACGCAGCGAAATGCGATAAGTAATGTGAATTGCAGAATTCAGTGAATCATCGAATCTTTGAACGCACATTGCGCCCCTTGGTATTCCGAGGGGCATGCCTGTTCGAGCGTCATTACACCACTCAAGCTATGCTTGGTATTGGGTGCCGTCCTTAGTTGGGCGCGCCTTAAAGA…	Aureobasidium pullulans genomic DNA containing 18S rRNA gene, ITS1, 5.8S rRNA gene, ITS2, 28S rRNA gene, isolate AY439	1856	1856	100	0	100	O	O	O	30	2013-07-14	LBA	3.39794	1	9	3	BC	40.6	1	1
Agave palmeri	AM0082	Fungi	TTACACAAATATGAAGGCGGGCTGGAACCTCTCGGGGTTACAGCCTTGCTGAATTATTCACCCTTGTCTTTTGCGTACTTCTTGTTTCCTTGGTGGGTTCGCCCACCACTAGGACAAACATAAACCTTTTGTAATTGCAATCAGCGTCAGTAACAAATTAATAATTACAACTTTCAACAACGGATCTCTTGGTTCTGGCATCGATGAAGAACGCAGCGAAATGCGATAAGTAGTGTGAATTGCAGAATTCAGTGAATCATCGAATCTTTGAACGCACATTGCGCCCTTTGGTATTCCAAAGGGCATGCCTGTTCGAGCGTCATTTGTACCCTCAAGCTTTGCTTGGTGTTGGGCGTCTTGTCTCTAGCTTTGCTGGAGACTCGCCTTAAAGTAATTGGC…	Alternaria sp. isolate K-1 18S ribosomal RNA gene, partial sequence; internal transcribed spacer 1, 5.8S ribosomal RNA gene, and internal transcribed spacer 2, complete sequence; and 28S ribosomal RNA gene, partial sequence	1831	1831	100	0	100	K	K	K	L	2013-07-14	LBA	3.39794	1	9	3	BC	40.6	1	1
Agave palmeri	AM0084	Fungi	ATTACACAAATATGAAGGCGGGCTGGAACCTCTCGGGGTTACAGCCTTGCTGAATTATTCACCCTTGTCTTTTGCGTACTTCTTGTTTCCTTGGTGGGTTCGCCCACCACTAGGACAAACATAAACCTTTTGTAATTGCAATCAGCGTCAGTAACAAATTAATAATTACAACTTTCAACAACGGATCTCTTGGTTCTGGCATCGATGAAGAACGCAGCGAAATGCGATAAGTAGTGTGAATTGCAGAATTCAGTGAATCATCGAATCTTTGAACGCACATTGCGCCCTTTGGTATTCCAAAGGGCATGCCTGTTCGAGCGTCATTTGTACCCTCAAGCTTTGCTTGGTGTTGGGCGTCTTGTCTCTAGCTTTGCTGGAGACTCGCCTTAAAGTAATTGG…	Alternaria sp. isolate K-1 18S ribosomal RNA gene, partial sequence; internal transcribed spacer 1, 5.8S ribosomal RNA gene, and internal transcribed spacer 2, complete sequence; and 28S ribosomal RNA gene, partial sequence	1918	1918	100	0	99	K	K	K	L	2013-07-14	YPDA	2.39794	1	9	3	BC	40.6	1	1
Agave palmeri	AM0089	Fungi	GGATCATTACCGAGTTTACAACTCCCAAACCCCTGTGAACATACCACTGTTGCTTCGGCGGGACCGCCCCGGGCCCCGCGCCCGGAACCAGGCGCCCGCCGGAGACCCCTAACTCTTGTTTTTATCATGGAATCTTCTGAGTCAAACAAACAAATGAATCAAAACTTTCAACAACGGATCTCTTGGTTCTGGCATCGATGAAGAACGCAGCGAAATGCGATAAGTAATGTGAATTGCAGAATTCAGTGAATCATCGAATCTTTGAACGCACATTGCGCCCGCCAGTACTCTGGCGGGCATGCCTGTTCGAGCGTCATTTCAACCCTCAAGCCCCCGGGCTTGGTGTTGGGGACCGGCCGCCGCTCACCCGGCGGCCGCCCCCGAATTCTAGTGGCGGTC…	Thyronectria concentrica strain ALLM 18S ribosomal RNA gene, partial sequence; internal transcribed spacer 1, 5.8S ribosomal RNA gene, and internal transcribed spacer 2, complete sequence; and 28S ribosomal RNA gene, partial sequence	1894	1894	100	0	100	M	M	M	N	2013-07-14	YPDA	0.69897	4	6	1	BC	ND	1	0
Agave palmeri	AM0092	Fungi	GAGTTTACAACTCCCAAACCCCTGTGAACATACCTCTGTTGCTTCGGCGCGACCGCCCCGGGCCACCGCGCCCGGAACCAGGCGCCCGCCGGAGACCCCAAACTCTTGTTTTCATCATGGAATCTTCTGAGTCAAACAAACAAATGAATCAAAACTTTCAACAACGGATCTCTTGGTTCTGGCATCGATGAAGAACGCAGCGAAATGCGATAAGTAATGTGAATTGCAGAATTCAGTGAATCATCGAATCTTTGAACGCACATTGCGCCCGCCAGTACTCTGGCGGGCATGCCTGTTCGAGCGTCATTTCAACCCTCAAGCCCCCGGGCTTGGTGTTGGGGACCGGCCGCCGCTTCACCCCGGCGGCCGCCCCCGAATTCTAGTGGCGGTCTCGCTGTA…	Thyronectria concentrica strain ALLM 18S ribosomal RNA gene, partial sequence; internal transcribed spacer 1, 5.8S ribosomal RNA gene, and internal transcribed spacer 2, complete sequence; and 28S ribosomal RNA gene, partial sequence	1907	1907	100	0	100	M	M	LL	33	2013-07-14	YPDA	0	1	8	3	BC	33	1	1
Agave palmeri	AM0100	Fungi	CTCCCAAACCCCTGTGAACATACCTCTGTTGCTTCGGCGGGACCGCCCCGGGCCACCGCGCCCGGAACCAGGCGCCCGCCGGAGACCCCAAACTCTTGTTTTCATCATGGAATCTTCTGAGTCAAACAAACAAATGAATCAAAACTTTCAACAACGGATCTCTTGGTTCTGGCATCGATGAAGAACGCAGCGAAATGCGATAAGTAATGTGAATTGCAGAATTCAGTGAATCATCGAATCTTTGAACGCACATTGCGCCCGCCAGTACTCTGGCGGGCATGCCTGTTCGAGCGTCATTTCAACCCTCAAGCCCCCGGGCTTGGTGTTGGGGACCGGCCGCCGCTTCACCCCGGCGGCCGCCCCCGAATCTAGTGGCGGTCTCGCTGTAGCCTCCCCTGC…	Thyronectria concentrica strain ALLM 18S ribosomal RNA gene, partial sequence; internal transcribed spacer 1, 5.8S ribosomal RNA gene, and internal transcribed spacer 2, complete sequence; and 28S ribosomal RNA gene, partial sequence	1772	1772	100	0	100	M	M	LL	36	2013-07-14	MEA	-0.124939	1	8	3	BC	33	1	1
Agave palmeri	AM0103	Fungi	ATTAAAGAGTAAGGGTGCTCAGCGCCCGACCTCCAACCCTTTGTTGTTAAAACTACCTTGTTGCTTTGGCGGGACCGCTCGGTCTCGAGCCGCTGGGGATTCGTCCCAGGCGAGCGCCCGCCAGAGTTAAACCAAACTCTTGTTATTAAACCGGTCGTCTGAGTTAAAATTTTGAATAAATCAAAACTTTCAACAACGGATCTCTTGGTTCTCGCATCGATGAAGAACGCAGCGAAATGCGATAAGTAATGTGAATTGCAGAATTCAGTGAATCATCGAATCTTTGAACGCACATTGCGCCCCTTGGTATTCCGAGGGGCATGCCTGTTCGAGCGTCATTACACCACTCAAGCTATGCTTGGTATTGGGTGTCGTCCTTAATTGGGCGCGCCTTAAAGA…	Aureobasidium pullulans strain SUB 04-313.1 small subunit ribosomal RNA gene, partial sequence; internal transcribed spacer 1, 5.8S ribosomal RNA gene, and internal transcribed spacer 2, complete sequence; and large subunit ribosomal RNA gene, partial sequence	1856	1856	100	0	100	O	O	O	P	2013-07-14	MEA	2.39794	1	9	3	BC	40.6	1	1
Agave palmeri	AM0104	Fungi	TTTGCGAACAAAAAAATAAATTTTTNTATTCGAATTTCTTAATATCAAAACTTTCAACAACGGATCTCTTGGTTCTCGCATCGATGAANAACGCAGCGAATTGCGATACGTAGTATGACTTGCAGACGTGAATCATCGAATCTTTGAACGCACATTGCGCCTCGAGGCATTCCTCGAGGCATGCCTGTTTGAGCGTCGCATCCCCTCTAACCCCCCGGTTAGGCGTTGCTCCGAAATATCAACCGCGCTGTCAAACACGTTTACAGCACGACATTTCGCCCTCAAATCAGGTAGGACTACCCGCTGAACTTAAGCATATCAATAAGCGGAGGAAAAGAAACCAACAGGGATTGCCCCAGTAACGGCGAGTGAAGCGGCAAAAGCTCAAATTTGAAATCC…	Clavispora lusitaniae strain CMC_1944 internal transcribed spacer 1, partial sequence; 5.8S ribosomal RNA gene and internal transcribed spacer 2, complete sequence; and large subunit ribosomal RNA gene, partial sequence	1353	1353	100	0	100	8	9	15	37	2013-07-14	MEA	2.86034	4	4	3	BC	30.6	1	0
Agave palmeri	AM0109	Fungi	GAGTTTACAACTCCCAAACCCCTGTGAACATACCACTGTTGCTTCGGCGGGACCGCCCCGGGCCCCGCGCCCGGAACCAGGCGCCCGCCGGAGACCCCTAACTCTTGTTTTTATCATGGAATCTTCTGAGTCAAACAAACAAATGAATCAAAACTTTCAACAACGGATCTCTTGGTTCTGGCATCGATGAAGAACGCAGCGAAATGCGATAAGTAATGTGAATTGCAGAATTCAGTGAATCATCGAATCTTTGAACGCACATTGCGCCCGCCAGTACTCTGGCGGGCATGCCTGTTCGAGCGTCATTTCAACCCTCAAGCCCCCGGGCTTGGTGTTGGGGACCGGCCGCCGCTCACCCGGCGGCCGCCCCCGAATTCTAGTGGCGGTCTCGCTGTAGCC…	Thyronectria concentrica strain ALLM 18S ribosomal RNA gene, partial sequence; internal transcribed spacer 1, 5.8S ribosomal RNA gene, and internal transcribed spacer 2, complete sequence; and 28S ribosomal RNA gene, partial sequence	1884	1884	100	0	100	M	M	M	N	2013-07-14	SA	0.544068	4	6	1	BC	ND	1	0
Agave palmeri	AM0110	Fungi	TACCGAGTTTACAACTCCCAAACCCCTGTGAACATACCTCTGTTGCTTCGGCGGGACCGCCCCGGGCCACCGCGCCCGGAACCAGGCGCCCGCCGGAGACCCCAAACTCTTGTTTTCATCATGGAATCTTCTGAGTCAAACAAACAAATGAATCAAAACTTTCAACAACGGATCTCTTGGTTCTGGCATCGATGAAGAACGCAGCGAAATGCGATAAGTAATGTGAATTGCAGAATTCAGTGAATCATCGAATCTTTGAACGCACATTGCGCCCGCCAGTACTCTGGCGGGCATGCCTGTTCGAGCGTCATTTCAACCCTCAAGCCCCCGGGCTTGGTGTTGGGGACCGGCCGCCGCTTCACCCCGGCGGCCGCCCCCGAATTCTAGTGGCGGTCTCGC…	Thyronectria concentrica strain ALLM 18S ribosomal RNA gene, partial sequence; internal transcribed spacer 1, 5.8S ribosomal RNA gene, and internal transcribed spacer 2, complete sequence; and 28S ribosomal RNA gene, partial sequence	1909	1909	100	0	100	M	M	LL	41	2013-07-14	SA	0.09691	1	8	3	BC	33	1	1
Agave palmeri	AM0114	Fungi	CTTGTTGCTTTGGCGGGACCGCTCGGTCTCGAGCCGCTGGGGATTCGTCCCAGGCGAGCGCCCGCCAGAGTTAAACCAAACTCTTGTTATTAAACCGGTCGTCTGAGTTAAAATTTTGAATAAATCAAAACTTTCAACAACGGATCTCTTGGTTCTCGCATCGATGAAGAACGCAGCGAAATGCGATAAGTAATGTGAATTGCAGAATTCAGTGAATCATCGAATCTTTGAACGCACATTGCGCCCCTTGGTATTCCGAGGGGCATGCCTGTTCGAGCGTCATTACACCACTCAAGCTATGCTTGGTATTGGGTGTCGTCCTTAATTGGGCGCGCCTTAAAGACCTCGGCGAGGCCTCACCGGCTTTAGGCGTAGTAGAATTTATTCGAACGTCTGTCA…	Aureobasidium pullulans strain SUB 04-313.1 small subunit ribosomal RNA gene, partial sequence; internal transcribed spacer 1, 5.8S ribosomal RNA gene, and internal transcribed spacer 2, complete sequence; and large subunit ribosomal RNA gene, partial sequence	1802	1802	100	0	100	O	O	O	P	2013-07-14	SA	3.39794	1	9	3	BC	40.6	1	1
Agave palmeri	AM0147	Fungi	TAAAGAGTAAGGGTGCTCAGCGCCCGACCTCCAACCCTTTGTTGTTAAAACTACCTTGTTGCTTTGGCGGGACCGCTCGGTCTCGAGCCGCTGGGGATTCGTCCCAGGCGAGCGCCCGCCAGAGTTAAACCAAACTCTTGTTATTTAACCGGTCGTCTGAGTTAAAATTTTGAATAAATCAAAACTTTCAACAACGGATCTCTTGGTTCTCGCATCGATGAAGAACGCAGCGAAATGCGATAAGTAATGTGAATTGCAGAATTCAGTGAATCATCGAATCTTTGAACGCACATTGCGCCCCTTGGTATTCCGAGGGGCATGCCTGTTCGAGCGTCATTACACCACTCAAGCTATGCTTGGTATTGGGTGCCGTCCTTAGTTGGGCGCGCCTTAAAGACC…	Aureobasidium pullulans ITS1, 5.8S rRNA gene, ITS2 and 26S rRNA gene (partial), strain IMUFRJ 51957	1851	1851	100	0	100	O	O	O	50	2013-07-20	SA	2.39794	6	13	1	SP	3	1	0
Agave palmeri	AM0155	Fungi	TTATTGAGTTATTTCTAACTCCACCCTTTGTGAACCTACCTATGTTGCCTCGGCGGGAGAGCCTACCTGGTACCTACCCTGTAGCTACCCGGGAGCGAGCTACCCTGTAGCGCGCTGCTGGCCGACCCGTCGGTGGACCATTCCAACTCTTGTTTTACAGTGATATTCTGAGTGTTTATACTTAATAAGTTAAAACTTTCAACAACGGATCTCTTGGTTCTGGCATCGATGAAGAACGCAGCGAAATGCGATAAGTAATGTGAATTGCAGAATTCAGTGAATCATCGAATCTTTGAACGCACATTGCGCCCATTAGTATTCTAGTGGGCATGCCTGTTCGAGCGTCATTTCGACCATCAAGCCCTAGTTGCTTGCTGTTGGGAGATTACCTACGGGTAA…	Diatrypella pulvinata 18S rRNA gene (partial), ITS1, 5.8S rRNA gene, ITS2 and 28S rRNA gene (partial), isolate H048	1966	1966	100	0	100	12	15	23	55	2013-07-20	YPDA	2.39794	6	13	1	SP	3	1	0
Agave palmeri	AM0176	Fungi	ATCAGCCCGCGCCCCGTAAAAAGGGACGGCCCGCCCGAGGACCCCTAAACTCTGTTTTTAGTGGAACTTCTGAGTAAAACAAACAAATAAATCAAAACTTTCAACAACGGATCTCTTGGTTCTGGCATCGATGAAGAACGCAGCAAAATGCGATAAGTAATGTGAATTGCAGAATTCAGTGAATCATCGAATCTTTGAACGCACATTGCGCCCGCCAGTATTCTGGCGGGCATGCCTGTTCGAGCGTCATTTCAACCCTCAAGCTCAGCTTGGTGTTGGGACTCGCGGTAACCCGCGTTCCCCAAATCGATTGGCGGTCACGTCGAGCTTCCATAGCGTAGTAATCATACACCTCGTTACTGGTAATCGTCGCGGCCACGCCGTAAAACCCCAACTTCT…	Fusarium equiseti strain GZUA.1656 internal transcribed spacer 1, partial sequence; 5.8S ribosomal RNA gene and internal transcribed spacer 2, complete sequence; and large subunit ribosomal RNA gene, partial sequence	1662	1662	100	0	100	15	19	30	65	2013-07-22	MEA	2.39794	2	21	3	BC	ND	1	1
Agave palmeri	AM0182	Fungi	GTGACCCCGGTCTAACCACCGGGATGTTCATAACCCTTTGTTGTCCGACTCTGTTGCCTCCGGGGCGACCCTGCCTTCGGGCGGGGGCTCCGGGTGGACACTTCAAACTCTTGCGTAACTTTGCAGTCTGAGTAAACTTAATTAATAAATTAAAACTTTTAACAACGGATCTCTTGGTTCTGGCATCGATGAAGAACGCAGCGAAATGCGATAAGTAATGTGAATTGCAGAATTCAGTGAATCATCGAATCTTTGAACGCACATTGCGCCCCCTGGTATTCCGGGGGGCATGCCTGTTCGAGCGTCATTTCACCACTCAAGCCTCGCTTGGTATTGGGCAACGCGGTCCGCCGCGTGCCTCAAATCGACCGGCTGGGTCTTCTGTCCCCTAAGCGTTGT…	Cladosporium sp. 18S ribosomal RNA gene, partial sequence; internal transcribed spacer 1, 5.8S ribosomal RNA gene, and internal transcribed spacer 2, complete sequence; and 28S ribosomal RNA gene, partial sequence	1873	1873	100	0	99	HH	21	32	69	2013-07-22	SA	2.39794	2	22	3	BC	ND	1	1
Datura wrightii	AM0001	Bacteria	CTGCCCTTGACTCTGGGATAAGCCTGGGAAACCGGGTCTAATACTGGATACGACTCCTCATCGCATGGTGGGGGGTGGAAAGGGTTTGACTGGTTTTGGATGGGCTCACGGCCTATCAGCTTGTTGGTGGGGTAATGGCTCACCAAGGCGACGACGGGTAGCCGGCCTGAGAGGGTGACCGGCCACACTGGGACTGAGACACGGCCCAGACTCCTACGGGAGGCAGCAGTGGGGAATATTGCACAATGGGCGCAAGCCTGATGCAGCGACGCCGCGTGAGGGATGACGGCCTTCGGGTTGTAAACCTCTTTCAGCAGGGAAGAAGCCACAAGTGACGGTACCTGCAGAAGAAGCGCCGGCTAACTACGTGCCAGCAGCCGCGGTAATACGTAGGGCGCA…	Kocuria turfanensis gene for 16S ribosomal RNA, partial sequence	2356	2356	100	0	100	Z	LL	DDD	1	2013-05-27	YPDA	ND	NA	NA	-1	plot	ND	1	0
Datura wrightii	AM0002	Bacteria	ACCTGCCCTGCAGATCGGGATAACTCCGGGAAACCGGTGCTAATACCGAATAGTTTTGGGTCCCTCCTGGGACCCGACGGAAAGACGGTTTCGGCTGTCACTGCAGGATGGGCCCGCGGCGCATTAGCTAGTTGGTGGGGTAACGGCCCACCAAGGCGACGATGCGTAGCCGACCTGAGAGGGTGATCGGCCACACTGGGACTGAGACACGGCCCAGACTCCTACGGGAGGCAGCAGTAGGGAATCTTCCGCAATGGACGCAAGTCTGACGGAGCAACGCCGCGTGAGTGACGAAGGTTTTCGGATCGTAAAACTCTGTTGTGAGGGAAGAACACGTACCAAGTAACTACTGGTACCTTGACGGTACCTCACCAGAAAGCCACGGCTAACTACGTGCCA…	Planomicrobium okeanokoites strain QT-30 16S ribosomal RNA gene, partial sequence	2394	2394	100	0	100	1	1	1	2	2013-05-27	LBA	ND	NA	NA	-1	plot	ND	1	0
Datura wrightii	AM0003	Bacteria	CCTGCCCTTGACTCTGGGATAAGCCTGGGAAACCGGGTCTAATACTGGATACGACCCCTTGTCGCATGGTGGGGGGTGGAAAGGGTTTGACTGGTTTTGGATGGGCTCACGGCCTATCAGCTTGTTGGTGGGGTAATGGCTCACCAAGGCGACGACGGGTAGCCGGCCTGAGAGGGTGACCGGCCACACTGGGACTGAGACACGGCCCAGACTCCTACGGGAGGCAGCAGTGGGGAATATTGCACAATGGGCGGAAGCCTGATGCAGCGACGCCGCGTGAGGGATGACGGCCTTCGGGTTGTAAACCTCTTTCAGCAGGGAAGAAGCCACAAGTGACGGTACCTGCAGAAGAAGCGCCGGCTAACTACGTGCCAGCAGCCGCGGTAATACGTAGGGCGC…	Kocuria turfanensis strain GJM817 16S ribosomal RNA gene, partial sequence	2352	2352	100	0	100	Z	LL	DDD	3	2013-05-27	SA	ND	NA	NA	-1	plot	ND	1	0
Datura wrightii	AM0004	Bacteria	TAACCTGCCTGTAAGACTGGGATAACTCCGGGAAACCGGGGCTAATACCGGATGCTTGTTTGAACCGCATGGTTCAAACATAAAAGGTGGCTTCGGCTACCACTTACAGATGGACCCGCGGCGCATTAGCTAGTTGGTGAGGTAATGGCTCACCAAGGCAACGATGCGTAGCCGACCTGAGAGGGTGATCGGCCACACTGGGACTGAGACACGGCCCAGACTCCTACGGGAGGCAGCAGTAGGGAATCTTCCGCAATGGACGAAAGTCTGACGGAGCAACGCCGCGTGAGTGATGAAGGTTTTCGGATCGTAAAGCTCTGTTGTTAGGGAAGAACAAGTACCGTTCGAATAGGGCGGTACCTTGACGGTACCTAACCAGAAAGCCACGGCTAACTACGT…	Bacillus sp. (in: Bacteria) strain PCA-4 16S ribosomal RNA gene, partial sequence	2399	2399	100	0	100	Y	BB	GG	4	2013-05-27	YPDA	ND	NA	NA	-1	plot	ND	1	0
Datura wrightii	AM0006	Bacteria	ACCTACCTATAAGACTGGGATAACTTCGGGAAACCGGAGCTAATACCGGATAAGATTTTGAACCGCATGGTTCAATAGTGAAAGACGGCCTTGCTGTCACTTATAGATGGATCCGCGCCGTATTAGCTAGTTGGTAAGGTAACGGCTTACCAAGGCAACGATACGTAGCCGACCTGAGAGGGTGATCGGCCACACTGGAACTGAGACACGGTCCAGACTCCTACGGGAGGCAGCAGTAGGGAATCTTCCGCAATGGGCGAAAGCCTGACGGAGCAACGCCGCGTGAGTGATGAAGGTCTTCGGATCGTAAAACTCTGTTATCAGGGAAGAACAAACGTGTAAGTAACTGTGCACGTCTTGACGGTACCTGATCAGAAAGCCACGGCTAACTACGTGCCA…	Staphylococcus pasteuri strain JS7 chromosome, complete genome	2401	14373	100	0	100	B	B	B	B	2013-05-27	SA	ND	NA	NA	-1	plot	ND	1	0
Datura wrightii	AM0007	Bacteria	CTACCTATAAGACTGGGATAACTTCGGGAAACCGGAGCTAATACCGGATAATATATTGAACCGCATGGTTCAATAGTGAAAGACGGTTTTGCTGTCACTTATAGATGGATCCGCGCCGCATTAGCTAGTTGGTAAGGTAACGGCTTACCAAGGCAACGATGCGTAGCCGACCTGAGAGGGTGATCGGCCACACTGGAACTGAGACACGGTCCAGACTCCTACGGGAGGCAGCAGTAGGGAATCTTCCGCAATGGGCGAAAGCCTGACGGAGCAACGCCGCGTGAGTGATGAAGGTCTTCGGATCGTAAAACTCTGTTATTAGGGAAGAACAAATGTGTAAGTAACTATGCACGTCTTGACGGTACCTAATCAGAAAGCCACGGCTAACTACGTGCCAGC…	Staphylococcus epidermidis strain VITAPRRKCU-3 16S ribosomal RNA gene, partial sequence	2284	2284	100	0	99	B	B	HH	OO	2013-05-27	SA	ND	NA	NA	-1	plot	ND	1	0
Datura wrightii	AM0008	Bacteria	TGCCCCTGACTCTGGGATAACAGCTGGAAACAGCTGCTAATACCGGATACGAGCTGCGAAGGCATCTTCAGCAGCTGGAAAGAATTTCGGTCAGGGATGAGCTCGCGGCCTATCAGCTTGTTGGTGAGGTAATGGCTCACCAAGGCGTCGACGGGTAGCCGGCCTGAGAGGGTGACCGGCCACACTGGGACTGAGACACGGCCCAGACTCCTACGGGAGGCAGCAGTGGGGAATATTGCACAATGGGCGAAAGCCTGATGCAGCAACGCCGCGTGAGGGACGACGGCCTTCGGGTTGTAAACCTCTTTTAGCAAGGAAGAAGCGAAAGTGACGGTACTTGCAGAAAAAGCGCCGGCTAACTACGTGCCAGCAGCCGCGGTAATACGTAGGGCGCAAGCG…	Microbacterium ginsengisoli strain Gsoil 259 16S ribosomal RNA gene, partial sequence	2342	2342	100	0	100	H	H	H	5	2013-05-27	LBA	ND	NA	NA	-1	plot	ND	1	0
Datura wrightii	AM0009	Bacteria	CCTGCCTGTAAGACTGGGATAACTTCGGGAAACCGGAGCTAATACCGGATAATCCTTTTCCTCTCATGAGGGAAAGCTGAAAGACGGTTTCGGCTGTCACTTACAGATGGGCCCGCGGCGCATTAGCTAGTTGGTGAGGTAACGGCTCACCAAGGCGACGATGCGTAGCCGACCTGAGAGGGTGATCGGCCACACTGGGACTGAGACACGGCCCAGACTCCTACGGGAGGCAGCAGTAGGGAATCTTCCGCAATGGACGAAAGTCTGACGGAGCAACGCCGCGTGAGCGAAGAAGGCCTTCGGGTCGTAAAGCTCTGTTGTCAGGGAAGAACAAGTGCCGGAGTAACTGCCGGCACCTTGACGGTACCTGACCAGAAAGCCACGGCTAACTACGTGCCA…	Bacillus foraminis strain Bac44 plasmid unnamed, complete sequence	2387	2387	100	0	100	GG	NN	2	6	2013-05-27	LBA	ND	NA	NA	-1	plot	ND	1	0
Datura wrightii	AM0011	Bacteria	CCTACCTATAAGACTGGGATAACTTCGGGAAACCGGAGCTAATACCGGATAATATATTGAACCGCATGGTTCAATAGTGAAAGACGGTTTTGCTGTCACTTATAGATGGATCCGCGCCGCATTAGCTAGTTGGTAAGGTAACGGCTTACCAAGGCAACGATGCGTAGCCGACCTGAGAGGGTGATCGGCCACACTGGAACTGAGACACGGTCCAGACTCCTACGGGAGGCAGCAGTAGGGAATCTTCCGCAATGGGCGAAAGCCTGACGGAGCAACGCCGCGTGAGTGATGAAGGTCTTCGGATCGTAAAACTCTGTTATTAGGGAAGAACAAATGTGTAAGTAACTATGCACGTCTTGACGGTACCTAATCAGAAAGCCACGGCTAACTACGTGCCAG…	Staphylococcus epidermidis strain CM-CNRG 505 16S ribosomal RNA gene, partial sequence	2289	2289	100	0	100	B	B	HH	OO	2013-05-27	YPDA	ND	NA	NA	-1	plot	ND	1	0
Datura wrightii	AM0013	Bacteria	AACTGCCCGATGGAGGGGGATAACTACTGGAAACGGTAGCTAATACCGCATAACGTCTTCGGACCAAAGTGGGGGACCTTCGGGCCTCACACCATCGGATGTGCCCAGATGGGATTAGCTAGTAGGTGGGGTAACGGCTCACCTAGGCGACGATCCCTAGCTGGTCTGAGAGGATGACCAGCCACACTGGAACTGAGACACGGTCCAGACTCCTACGGGAGGCAGCAGTGGGGAATATTGCACAATGGGCGCAAGCCTGATGCAGCCATGCCGCGTGTATGAAGAAGGCCTTCGGGTTGTAAAGTACTTTCAGTGGGGAGGAAGGCGATGAAGTTAATAACCTTTTCGATTGACGTTACCCGCAGNAAGAAGCACCGGCTAACTCCGTGCCAGCAGCCG…	Erwinia persicina strain B16-236 16S ribosomal RNA gene, partial sequence	2334	2334	100	0	100	D	D	ZZ	7	2013-05-31	SA	1.273	3	1	-1	plot	ND	1	0
Datura wrightii	AM0014	Bacteria	CTCTCGGGTGACGAGTGGCGGACGGGTGAGTAATGTCTGGGAAACTGCCTGATGGAGGGGGATAACTACTGGAAACGGTAGCTAATACCGCATAACGTCGCAAGACCAAAGAGGGGGACCTTCGGGCCTCTTGCCATCAGATGTGCCCAGATGGGATTAGCTAGTAGGTGGGGTAACGGCTCACCTAGGCGACGATCCCTAGCTGGTCTGAGAGGATGACCAGCCACACTGGAACTGAGACACGGTCCAGACTCCTACGGGAGGCAGCAGTGGGGAATATTGCACAATGGGCGCAAGCCTGATGCAGCCATGCCGCGTGTATGAAGAAGGCCTTCGGGTTGTAAAGTACTTTCAGCGGGGAGGAAGGTGTTGTGGTTAATAACCGCAGCAATTGACGTT…	Enterobacter cloacae subsp. dissolvens strain MF-02 16S ribosomal RNA gene, partial sequence	2439	2439	100	0	100	D	D	D	PP	2013-06-07	LBA	2.09691	5	4	-1	plot	ND	1	0
Datura wrightii	AM0015	Bacteria	ACGGCAGCACAGGAGAGCTTGCTCTCTGGGTGGCGAGTGGCGGACGGGTGAGGAATACATCGGAATCTACTCTGTCGTGGGGGATAACGTAGGGAAACTTACGCTAATACCGCATACGACCTACGGGTGAAAGCAGGGGATCTTCGGACCTTGCGCGATTGAATGAGCCGATGTCGGATTAGCTAGTTGGCGGGGTAAAGGCCCACCAAGGCGACGATCCGTAGCTGGTCTGAGAGGATGATCAGCCACACTGGAACTGAGACACGGTCCAGACTCCTACGGGAGGCAGCAGTGGGGAATATTGGACAATGGGCGCAAGCCTGATCCAGCCATACCGCGTGGGTGAAGAAGGCCTTCGGGTTGTAAAGCCCTTTTGTTGGGAAAGAAATCCAGCTGGCT…	Uncultured bacterium clone 1_deep 16S ribosomal RNA gene, partial sequence	2493	2493	100	0	100	C	C	C	C	2013-06-07	SA	1.87507	5	4	-1	plot	ND	1	0
Datura wrightii	AM0016	Bacteria	GCTTGCTACTTTGCTGACGAGTGGCGGACGGGTGAGTAATCTCTGGGGATCTGCCTGATGGAGGGGGATAACTACTGGAAACGGTAGCTAATACCGCATAATGTCGCAAGACCAAAGCGGGGGACTTTCGGGCCTCGCACCATCAGATGAACCCAGATGGGATTAGCTAGTAGGTAAGGTAATGGCTTACCTAGGCGACGATCCCTAGCTGGTCTGAGAGGATGACCAGCCACACTGGAACTGAGACACGGTCCAGACTCCTACGGGAGGCAGCAGTGGGGAATATTGCACAATGGGCGCAAGCCTGATGCAGCCATGCCGCGTGTATGAAGAAGGCCTTCGGGTTGTAAAGTACTTTCAGTCAGGAGGAAGGGTGTGAAATTAATACTTTCATGCATT…	Rosenbergiella epipactidis strain 2.1A 16S ribosomal RNA gene, partial sequence	2470	2470	100	0	100	J	J	J	8	2013-06-07	SA	1.16879	2	3	-1	plot	ND	1	0
Datura wrightii	AM0017	Bacteria	TTGCTCCCTGGGTGACGAGCGGCGGACGGGTGAGTAATGTCTGGGAAACTGCCTGATGGAGGGGGATAACTACTGGAAACGGTAGCTAATACCGCATAACGTCGCAAGACCAAAGAGGGGGACCTTCGGGCCTCTTGCCATCAGATGTGCCCAGATGGGATTAGCTAGTAGGTGGGGTAATGGCTCACCTAGGCGACGATCCCTAGCTGGTCTGAGAGGATGACCAGCCACACTGGAACTGAGACACGGTCCAGACTCCTACGGGAGGCAGCAGTGGGGAATATTGCACAATGGGCGCAAGCCTGATGCAGCCATGCCGCGTGTGTGAAGAAGGCCTTCGGGTTGTAAAGCACTTTCAGCGAGGAGGAAGGTGGTGANCTTAATACGCTCATCAATTGA…	Serratia marcescens strain AR_0131 chromosome, complete genome	2426	2426	100	0	100	D	D	R	9	2013-06-07	SA	1.87507	5	4	-1	plot	ND	1	0
Datura wrightii	AM0018	Bacteria	CTTGCTCTCTGGGTGGCGAGTGGCGGACGGGTGAGGAATACATCGGAATCTACTCTGTCGTGGGGGATAACGTAGGGAAACTTACGCTAATACCGCATACGACCTACGGGTGAAAGCAGGGGATCTTCGGACCTTGCGCGATTGAATGAGCCGATGTCGGATTAGCTAGTTGGCGGGGTAAAGGCCCACCAAGGCGACGATCCGTAGCTGGTCTGAGAGGATGATCAGCCACACTGGAACTGAGACACGGTCCAGACTCCTACGGGAGGCAGCAGTGGGGAATATTGGACAATGGGCGCAAGCCTGATCCAGCCATACCGCGTGGGTGAAGAAGGCCTTCGGGTTGTAAAGCCCTTTTGTTGGGAAAGAAATCCAGCTGGCTAATACCCGGTTGGGATG…	Uncultured bacterium clone 1_deep 16S ribosomal RNA gene, partial sequence	2459	2459	100	0	99	C	C	C	C	2013-06-07	LBA	1.87507	5	4	-1	plot	ND	1	0
Datura wrightii	AM0019	Bacteria	GCTTGCTCTCGGGTGACGAGTGGCGGACGGGTGAGTAATGTCTGGGAAACTGCCTGATGGAGGGGGATAACTACTGGAAACGGTAGCTAATACCGCATAACGTCGCAAGACCAAAGAGGGGGACCTTCGGGCCTCTTGCCATCAGATGTGCCCAGATGGGATTAGCTAGTAGGTGGGGTAACGGCTCACCTAGGCGACGATCCCTAGCTGGTCTGAGAGGATGACCAGCCACACTGGAACTGAGACACGGTCCAGACTCCTACGGGAGGCAGCAGTGGGGAATATTGCACAATGGGCGCAAGCCTGATGCAGCCATGCCGCGTGTATGAAGAAGGCCTTCGGGTTGTAAAGTACTTTCAGCGGGGAGGAAGGTGTTGTGGTTAATAACCACAGCAATTG…	Enterobacter cloacae subsp. dissolvens strain OOF6 16S ribosomal RNA gene, partial sequence	2489	2489	100	0	100	D	D	D	D	2013-06-07	SA	1.87507	5	4	-1	plot	ND	1	0
Datura wrightii	AM0020	Bacteria	GTAGCTTGCTACTTTGCTGACGAGTGGCGGACGGGTGAGTAATGNCTGGGGATCTGCCTGATGGAGGGGGATAACTACTGGAAACGGTAGCTAATACCGCATAATGTCGCAAGACCAAAGCGGGGGACTTTCGGGCCTCGCACCATCAGATGAACCCAGATGGGATTAGCTAGTAGGTAAGGTAATGGCTTACCTAGGCGACGATCCCTAGCTGGTCTGAGAGGATGACCAGCCACACTGGAACTGAGACACGGTCCAGACTCCTACGGGAGGCAGCAGTGGGGAATATTGCACAATGGGCGCAAGCCTGATGCAGCCATGCCGCGTGTATGAAGAAGGCCTTCGGGTTGTAAAGTACTTTCAGTCAGGAGGAAGGGTGTGAAATTAATACTTTCATGC…	Rosenbergiella sp. DFMS05 16S ribosomal RNA gene, partial sequence	2470	2470	100	0	100	J	J	J	AA	2013-06-07	LBA	2.39794	1	2	-1	plot	ND	1	0
Datura wrightii	AM0021	Bacteria	GCTTGCTCTCGGGTGACGAGTGGCGGACGGGTGAGTAATGTCNGGGAAACTGCCTGATGGAGGGGGATAACTACTGGAAACGGTAGCTAATACCGCATAACGTCGCAAGACCAAAGAGGGGGACCTTCGGGCCTCTTGCCATCAGATGTGCCCAGATGGGATTAGCTAGTAGGTGGGGTAACGGCTCACCTAGGCGACGATCCCTAGCTGGTCTGAGAGGATGACCAGCCACACTGGAACTGAGACACGGTCCAGACTCCTACGGGAGGCAGCAGTGGGGAATATTGCACAATGGGCGCAAGCCTGATGCAGCCATGCCGCGTGTATGAAGAAGGCCTTCGGGTTGTAAAGTACTTTCAGCGGGGAGGAAGGTGTTGTGGTTAATAACCACAGCAATTG…	Enterobacter cloacae strain M12X01451 chromosome complete genome	2457	2457	100	0	100	D	D	D	QQ	2013-06-07	LBA	1.87507	5	4	-1	plot	ND	1	0
Datura wrightii	AM0022	Bacteria	GAGCTTGCTCCTTTGACGTTAGCGGCGGACGGGTGAGTAACACGTGGGTAACCTACCTATAAGACTGGAATAACTCCGGGAAACCGGGGCTAATGCCGGATAACATATAGAACCGCATGGTTCTATAGTGAAAGATGGTTTTGCTATCACTTATAGATGGACCCGCGCCGTATTAGCTAGTTGGTAAGGTAACGGCTTACCAAGGCGACGATACGTAGCCGACCTGAGAGGGTGATCGGCCACACTGGAACTGAGACACGGTCCAGACTCCTACGGGAGGCAGCAGTAGGGAATCTTCCGCAATGGGCGAAAGCCTGACGGAGCAACGCCGCGTGAGTGATGAAGGGTTTCGGCTCGTAAAACTCTGTTATTAGGGAAGAACATATGTGTAAGTAACTG…	Staphylococcus gallinarum strain PCA-9 16S ribosomal RNA gene, partial sequence	2500	2500	100	0	100	B	B	EE	10	2013-06-07	LBA	2.39794	5	5	-1	plot	ND	1	0
Datura wrightii	AM0023	Bacteria	GGCAGCACAGGAGAGCTTGCTCTCTGGGTGGCGAGTGGCGGACGGGTGAGGAATACATCGGAATCTACTCTGTCGTGGGGGATAACGTAGGGAAACTTACGCTAATACCGCATACGACCTACGGGTGAAAGCAGGGGATCTTCGGACCTTGCGCGATTGAATGAGCCGATGTCGGATTAGCTAGTTGGCGGGGTAAAGGCCCACCAAGGCGACGATCCGTAGCTGGTCTGAGAGGATGATCAGCCACACTGGAACTGAGACACGGTCCAGACTCCTACGGGAGGCAGCAGTGGGGAATATTGGACAATGGGCGCAAGCCTGATCCAGCCATACCGCGTGGGTGAAGAAGGCCTTCGGGTTGTAAAGCCCTTTTGTTGGGAAAGAAATCCAGCTGGCTAA…	Stenotrophomonas maltophilia strain KUGK130 16S ribosomal RNA gene, partial sequence	2518	2518	100	0	100	C	C	C	C	2013-06-18	YPDA	ND	6	9	-1	plot	ND	1	0
Datura wrightii	AM0024	Bacteria	TTGCTCCTCTGACGTTAGCGGCGGACGGGTGAGTAACACGTGGATAACCTACCTATAAGACTGGGATAACTTCGGGAAACCGGAGCTAATACCGGATAANATGTTGAACCGCATGGTTCAACAGTGAAAGACGGTCTTGCTGTCACTTATAGATGGATCCGCGCCGCATTAGCTAGTTGGTAAGGTAACGGCTTACCAAGGCAACGATGCGTAGCCGACCTGAGAGGGTGATCGGCCACACTGGAACTGAGACACGGTCCAGACTCCTACGGGAGGCAGCAGTAGGGAATCTTCCGCAATGGGCGAAAGCCTGACGGAGCAACGCCGCGTGAGTGATGAAGGTCTTCGGATCGTAAAACTCTGTTATTAGGGAAGAACAAATGTGTAAGTAACTATGCA…	Staphylococcus caprae JMUB898 DNA, complete genome	2475	12362	100	0	99	B	B	HH	11	2013-06-18	YPDA	1.54407	5	6	-1	plot	ND	1	0
Datura wrightii	AM0025	Bacteria	CCCAGCTTGCTGGGTGGATTAGTGGCGAACGGGTGAGTAACACGTGAGTAACCTGCCCTTAACTCTGGGATAAGCCTGGGAAACTGGGTCTAATACCGGATAGGAGCGTCCACCGCATGGTGGGTGTTGGAAAGATTTATCGGTTTTGGATGGACTCGCGGCCTATCAGCTTGTTGGTGAGGTAATGGCTCACCAAGGCGACGACGGGTAGCCGGCCTGAGAGGGTGACCGGCCACACTGGGACTGAGACACGGCCCAGACTCCTACGGGAGGCAGCAGTGGGGAATATTGCACAATGGGCGCAAGCCTGATGCAGCGACGCCGCGTGAGGGATGACGGCCTTCGGGTTGTAAACCTCTTTCAGTAGGGAAGAAGCGAAAGTGACGGTACCTGCAGAAG…	Micrococcus luteus strain H24 16S ribosomal RNA gene, partial sequence	2443	2443	100	0	100	E	E	E	E	2013-06-18	YPDA	1.54407	5	6	-1	plot	ND	1	0
Datura wrightii	AM0026	Bacteria	CCCAGCTTGCTGGGTGGATTAGTGGCGAACGGGTGAGTAACACGTGAGTAACCTGCCCTTAACTCTGGGATAAGCCTGGGAAACTGGGTCTAATACCGGATAGGAGCGTCCACCGCATGGTGGGTGTTGGAAAGATTTATCGGTTTTGGATGGACTCGCGGCCTATCAGCTTGTTGGTGAGGTAATGGCTCACCAAGGCGACGACGGGTAGCCGGCCTGAGAGGGTGACCGGCCACACTGGGACTGAGACACGGCCCAGACTCCTACGGGAGGCAGCAGTGGGGAATATTGCACAATGGGCGCAAGCCTGATGCAGCGACGCCGCGTGAGGGATGACGGCCTTCGGGTTGTAAACCTCTTTCAGTAGGGAAGAAGCGAAAGTGACGGTACCTGCAGAAG…	Micrococcus aloeverae strain OAct925 16S ribosomal RNA gene, partial sequence	2443	2443	100	0	100	E	E	E	F	2013-06-18	YPDA	1.54407	5	6	-1	plot	ND	1	0
Datura wrightii	AM0027	Bacteria	CCCAGCTTGCTGGGTGGATTAGTGGCGAACGGGTGAGTAACACGTGAGTAACCTGCCCTTAACTCTGGGATAAGCCTGGGAAACTGGGTCTAATACCGGATAGGAGCGTCCACCGCATGGTGGGTGTTGGAAAGATTTATCGGTTTTGGATGGACTCGCGGCCTATCAGCTTGTTGGTGAGGTAATGGCTCACCAAGGCGACGACGGGTAGCCGGCCTGAGAGGGTGACCGGCCACACTGGGACTGAGACACGGCCCAGACTCCTACGGGAGGCAGCAGTGGGGAATATTGCACAATGGGCGCAAGCCTGATGCAGCGACGCCGCGTGAGGGATGACGGCCTTCGGGTTGTAAACCTCTTTCAGTAGGGAAGAAGCGAAAGTGACGGTACCTGCAGAAG…	Micrococcus luteus strain H24 16S ribosomal RNA gene, partial sequence	2443	243	100	0	100	E	E	E	E	2013-06-18	YPDA	ND	7	11	-1	plot	ND	1	0
Datura wrightii	AM0028	Bacteria	GCTTGCTCTCGGGTGACGAGTGGCGGACGGGTGAGTAATGTCTGGGAAACTGCCTGATGGAGGGGGATAACTACTGGAAACGGTAGCTAATACCGCATAACGTCGCAAGACCAAAGAGGGGGACCTTCGGGCCTCTTGCCATCAGATGTGCCCAGATGGGATTAGCTAGTAGGTGGGGTAACGGCTCACCTAGGCGACGATCCCTAGCTGGTCTGAGAGGATGACCAGCCACACTGGAACTGAGACACGGTCCAGACTCCTACGGGAGGCAGCAGTGGGGAATATTGCACAATGGGCGCAAGCCTGATGCAGCCATGCCGCGTGTATGAAGAAGGCCTTCGGGTTGTAAAGTACTTTCAGCGGGGAGGAAGGTGTTGTGGTTAATAACCACAGCAATTG…	Enterobacter cloacae strain M12X01451 chromosome complete genome	2457	2457	100	0	100	D	D	D	QQ	2013-06-18	YPDA	0.39794	5	7	-1	plot	ND	1	0
Datura wrightii	AM0029	Bacteria	TTGCTCCTCTGACGTTAGCGGCGGACGGGTGAGTAACACGCTGGATAACCTACCTATAAGACTGGGATAACTTCGGGAAACCGGAGCTAATACCGGATAANATGTTGAACCGCATGGTTCAACAGTGAAAGACGGTCTTGCTGTCACTTATAGATGGATCCGCGCCGCATTAGCTAGTTGGTAAGGTAACGGCTTACCAAGGCAACGATGCGTAGCCGACCTGAGAGGGTGATCGGCCACACTGGAACTGAGACACGGTCCAGACTCCTACGGGAGGCAGCAGTAGGGAATCTTCCGCAATGGGCGAAAGCCTGACGGAGCAACGCCGCGTGAGTGATGAAGGTCTTCGGATCGTAAAACTCTGTTATTAGGGAAGAACAAATGTGTAAGTAACTATGC…	Staphylococcus caprae JMUB898 DNA, complete genome	2477	2477	100	0	100	B	B	HH	12	2013-06-18	YPDA	0.720159	5	7	-1	plot	ND	1	0
Datura wrightii	AM0030	Bacteria	TTAGCGGCGGACGGGTGAGTAACACGTGGGTAACCTACCTATAAGACTGGAATAACTTCGGGAAACCGGAGCTAATGCCGGATAACATATAGAACCGCATGGTTCTATAGTGAAAGATGGTTTTGCTATCACTTATAGATGGACCCGCGCCGTATTAGCTAGTTGGTAAGGTAATGGCTTACCAAGGCGACGATACGTAGCCGACCTGAGAGGGTGATCGGCCACACTGGAACTGAGACACGGTCCAGACTCCTACGGGAGGCAGCAGTAGGGAATCTTCCGCAATGGGCGAAAGCCTGACGGAGCAACGCCGCGTGAGTGATGAAGGTTTTCGGATCGTAAAACTCTGTTATTAGGGAAGAACAAATGCGTAAGTAACTGTGCGCATCTTGACGGTAC…	Staphylococcus sp. strain Bioroot_SCVA 16S ribosomal RNA gene, partial sequence	1220	1220	100	0	100	B	B	3	13	2013-06-18	YPDA	0.759668	7	11	-1	plot	ND	1	0
Datura wrightii	AM0031	Bacteria	CTTGGTGCTTGCACTGGGTGGATGAGTGGCGAACGGGTGAGTAATACGTGAGTAACCTGCCCTTGACTCTGGGATAAGCCTGGGAAACTGGGTCTAATACTGGATACGACATGTCACCGCATGGTGGTGTGTGGAAAGGGTTTTACTGGTTTTGGATGGGCTCACGGCCTATCAGCTTGTTGGTGGGGTAATGGCTCACCAAGGCGACGACGGGTAGCCGGCCTGAGAGGGTGACCGGCCACACTGGGACTGAGACACGGCCCAGACTCCTACGGGAGGCAGCAGTGGGGAATATTGCACAATGGGCGAAAGCCTGATGCAGCGACGCCGCGTGAGGGATGACGGCCTTCGGGTTGTAAACCTCTTTCAGCACGGAAGAAGCGAAAGTGACGGTACGTG…	Kocuria sp. strain CLC-F23 16S ribosomal RNA gene, partial sequence	2457	2457	100	0	100	Z	CC	II	RR	2013-06-18	YPDA	ND	6	8	-1	plot	ND	1	0
Datura wrightii	AM0032	Bacteria	TTGCTCCTTTGACGTTAGCGGCGGACGGGTGAGTAACACGTGGGTAACCTACCTATAAGACTGGGATAACTTCGGGAAACCGGAGCTAATACCGGATAATATTTCGAACCGCATGGTTCGATAGTGAAAGATGGCTCTGCTATCACTTATAGATGGACCTGCGCCGTATTAGCTAGTTGGTAAGGTAACGGCTTACCAAGGCAACGATACGTAGCCGACCTGAGAGGGTGATCGGCCACACTGGAACTGAGACACGGTCCAGACTCCTACGGGAGGCAGCAGTAGGGAATCTTCCGCAATGGGCGAAAGCCTGACGGAGCAACGCCGCGTGAGTGATGAAGGTCTTCGGATCGTAAAACTCTGTTATTAGGGAAGAACAAACGTGTAAGTAACTGTGCA…	Staphylococcus hominis strain FDAARGOS_575 chromosome, complete genome	2491	14918	100	0	100	B	B	T	14	2013-06-18	SA	1.62839	6	9	-1	plot	ND	1	0
Datura wrightii	AM0033	Bacteria	CCCAGCTTGCTGGGTGGATTAGTGGCGAACGGGTGAGTAACACGTGAGTAACCTGCCCTTAACTCTGGGATAAGCCTGGGAAACTAGGTCTAATACCGGATAGGAGCGCCTACCGCATGGTGGGTGTTGGAAAGATTTATCGGTTTTGGATGGACTCGCGGCCTATCAGCTTGTTGGTGAGGTAATGGCTCACCAAGGCGACGACGGGTAGCCGGCCTGAGAGGGTGACCGGCCACACTGGGACTGAGACACGGCCCAGACTCCTACGGGAGGCAGCAGTGGGGAATATTGCACAATGGGCGAAAGCCTGATGCAGCGACGCCGCGTGAGGGATGACGGCCTTCGGGTTGTAAACCTCTTTCAGTAGGGAAGAAGCGAAAGTGACGGTACCTGCAGAAG…	Micrococcus yunnanensis strain MER_TA_143 16S ribosomal RNA gene, partial sequence	2443	2443	100	0	100	E	E	E	15	2013-06-18	SA	ND	7	12	-1	plot	ND	1	0
Datura wrightii	AM0034	Bacteria	GCTTGCTCTCGGGTGACGAGTGGCGGACGGGTGAGTAATGTCTGGGAAACTGCCTGATGGAGGGGGATAACTACTGGAAACGGTAGCTAATACCGCATAACGTCGCAAGACCAAAGAGGGGGACCTTCGGGCCTCTTGCCATCAGATGTGCCCAGATGGGATTAGCTAGTAGGTGGGGTAACGGCTCACCTAGGCGACGATCCCTAGCTGGTCTGAGAGGATGACCAGCCACACTGGAACTGAGACACGGTCCAGACTCCTACGGGAGGCAGCAGTGGGGAATATTGCACAATGGGCGCAAGCCTGATGCAGCCATGCCGCGTGTATGAAGAAGGCCTTCGGGTTGTAAAGTACTTTCAGCGGGGAGGAAGGTGTTGTGGTTAATAACCACAGCAATTG…	Enterobacter cloacae strain M12X01451 chromosome complete genome	2453	2453	100	0	100	D	D	D	D	2013-06-18	SA	-0.60206	6	9	-1	plot	ND	1	0
Datura wrightii	AM0035	Bacteria	CTTGGTGCTTGCACTGGGTGGATGAGTGGCGAACGGGTGAGTAATACGTGAGTAACCTGCCCTTGACTCTGGGATAAGCCTGGGAAACTGGGTCTAATACTGGATANGACATGTCACCGCATGGTGGTGTGTGGAAAGGGTTTTACTGGTTTTGGATGGGCTCACGGCCTATCAGCTTGTTGGTGGGGTAATGGCTCACCAAGGCGACGACGGGTAGCCGGCCTGAGAGGGTGACCGGCCACACTGGGACTGAGACACGGCCCAGACTCCTACGGGAGGCAGCAGTGGGGAATATTGCACAATGGGCGNAAGCCTGATGCAGCGACGCCGCGTGAGGGATGACGGCCTTCGGGTTGTAAACCTCTTTCAGCACGGAAGAAGCGAAAGTGACGGTACGTG…	Kocuria rhizophila strain LAEU9 16S ribosomal RNA gene, partial sequence	2450	2450	100	0	99	Z	CC	II	RR	2013-06-18	SA	ND	7	10	-1	plot	ND	1	0
Datura wrightii	AM0036	Bacteria	CCCAGCTTGCTGGGTGGATTAGTGGCGAACGGGTGAGTAACACGTGAGTAACCTGCCCTTAACTCTGGGATAAGCCTGGGAANCTGGGTCTAATACCGGATAGGAGCGTCCACCGCATGGTGGGTGTTGGAAAGATTTATCGGTTTTGGATGGACTCGCGGCCTATCAGCTTGTTGGTGAGGTAATGGCTCACCAAGGCGACGACGGGTAGCCGGCCTGAGAGGGTGACCGGCCACACTGGGACTGAGACACGGCCCAGACTCCTACGGGAGGCAGCAGTGGGGAATATTGCACAATGGGCGNAAGCCTGATGCAGCGACGCCGCGTGAGGGATGACGGCCTTCGGGTTGTAAACCTCTTTCAGTAGGGAAGAAGCGAAAGTGACGGTACCTGCAGAAG…	Micrococcus luteus strain SA211 chromosome, complete genome	2435	4853	100	0	99	E	E	E	SS	2013-06-18	LBA	ND	7	12	-1	plot	ND	1	0
Datura wrightii	AM0037	Bacteria	CCCAGCTTGCTGGGTGGATTAGTGGCGAACGGGTGAGTAACACGTGAGTAACCTGCCCTTAACTCTGGGATAAGCCTGGGAAACTGGGTCTAATACCGGATAGGAGCGTCCACCGCATGGTGGGTGTTGGAAAGATTTATCGGTTTTGGATGGACTCGCGGCCTATCAGCTTGTTGGTGAGGTAATGGCTCACCAAGGCGACGACGGGTAGCCGGCCTGAGAGGGTGACCGGCCACACTGGGACTGAGACACGGCCCAGACTCCTACGGGAGGCAGCAGTGGGGAATATTGCACAATGGGCGCAAGCCTGATGCAGCGACGCCGCGTGAGGGATGACGGCCTTCGGGTTGTAAACCTCTTTCAGTAGGGAAGAAGCGAAAGTGACGGTACCTGCAGAAG…	Micrococcus aloeverae strain OAct925 16S ribosomal RNA gene, partial sequence	2443	2443	100	0	100	E	E	E	F	2013-06-18	LBA	0.39794	7	12	-1	plot	ND	1	0
Datura wrightii	AM0038	Bacteria	CTTGCTGGGTGGATTANTGGCGAACGGGTGAGTAACACGTGAGTAACCTGCCCTTAACTCTGGGATAAGCCTGGGAAACTGGGTCTAATACCGGATAGGAGCGNCNACCGCATGGTGGGTGTTGGAAAGATTTATCGGTTTTGGATGGACTCGCGGCCTATCANCTTGTTGGTGAGGTAATGGCTCACCAAGGCGACNACNGGTAGCCGGCCTGAGAGGGTGACCGGCCACACTGGGACTGAGACACGGCCCAGACTCCTACGGGAGGCAGCAGTGGGGAATATTGCACAATGGGCGNAAGCCTGATGCAGCGACGCCGCGTGAGGGATGACGGCCTTCGGGTTGTAAACCTCTTTCAGTAGGGAAGAAGCGAAAGTGACGGTACCTGCAGAAGAAGCA…	Micrococcus aloeverae strain Sv71 16S ribosomal RNA gene, partial sequence	2351	2351	100	0	99	E	E	E	16	2013-06-18	LBA	0.69897	5	7	-1	plot	ND	1	0
Datura wrightii	AM0039	Bacteria	AGAGAGCTTGCTCTCGGGTGACGAGTGGCGGACGGGTGAGTAATGTCTGGGAAACTGCCTGATGGAGGGGGATAACTACTGGAAACGGTAGCTAATACCGCATAACGTCGCAAGACCAAAGAGGGGGACCTTCGGGCCTCTTGCCATCAGATGTGCCCAGATGGGATTAGCTAGTAGGTGGGGTAACGGCTCACCTAGGCGACGATCCCTAGCTGGTCTGAGAGGATGACCAGCCACACTGGAACTGAGACACGGTCCAGACTCCTACGGGAGGCAGCAGTGGGGAATATTGCACAATGGGCGCAAGCCTGATGCAGCCATGCCGCGTGTATGAAGAAGGCCTTCGGGTTGTAAAGTACTTTCAGCGGGGAGGAAGGTGTTGTGGTTAATAACCGCAGC…	Enterobacter cloacae subsp. dissolvens strain MF-02 16S ribosomal RNA gene, partial sequence	2466	2466	100	0	100	D	D	D	PP	2013-06-18	LBA	-0.60206	5	7	-1	plot	ND	1	0
Datura wrightii	AM0040	Bacteria	TTGGTGCTTGCACTGGGTGGATGAGTGGCGAACGGGTGAGTAATACNTGAGTAACCTGCCCTTGACTCTGGGATAAGCCTGGGAAACTGGGTCTAATACTGGATACGACATGTCACCGCATGGTGGTGTGTGGAAAGGGTTTTACTGGTTTTGGATGGGCTCACGGCCTATCAGCTTGTTGGTGGGGTAATGGCTCACCAAGGCGACGACGGGTAGCCGGCCTGAGAGGGTGACCGGCCACACTGGGACTGAGACACGGCCCAGACTCCTACGGGAGGCAGCAGTGGGGAATATTGCACAATGGGCGNAAGCCTGATGCAGCGACGCCGCGTGAGGGATGACGGCCTTCGGGTTGTAAACCTCTTTCAGCACGGAAGAAGCGAAAGTGACGGTACGTGC…	Kocuria sp. strain 101 16S ribosomal RNA gene, partial sequence	2448	2448	100	0	99	Z	CC	II	RR	2013-06-18	LBA	0.69897	5	7	-1	plot	ND	1	0
Datura wrightii	AM0041	Bacteria	TTGCTTCTCTTGAGAGCGGCGGACGGGTGAGTAATGCCTAGGAATCTGCCTGGTAGTGGGGGATAACGTTCGGAAACGGACGCTAATACCGCATACGTCCTACGGGAGAAAGCAGGGGACCTTCGGGCCTTGCGCTATCAGATGAGCCTAGGTCGGATTAGCTAGTTGGTGAGGTAATGGCTCACCAAGGCGACGATCCGTAACTGGTCTGAGAGGATGATCAGTCACACTGGAACTGAGACACGGTCCAGACTCCTACGGGAGGCAGCAGTGGGGAATATTGGACAATGGGCGAAAGCCTGATCCAGCCATGCCGCGTGTGTGAAGAAGGTCTTCGGATTGTAAAGCACTTTAAGTTGGGAGGAAGGGTTGTAGATTAATACTCTGCAATTTTGACGT…	Pseudomonas gessardii strain 4G497 16S ribosomal RNA gene, partial sequence	2453	2453	100	0	100	F	F	F	G	2013-06-25	NA	ND	NA	NA	-1	plot	ND	1	0
Datura wrightii	AM0042	Bacteria	CTTGCTTCTCTTGAGAGCGGCGGACGGGTGAGTAATGCCTAGGAATCTGCCTGGTAGTGGGGGATAACGTTCGGAAACGGACGCTAATACCGCATACGTCCTACGGGAGAAAGCAGGGGACCTTCGGGCCTTGCGCTATCAGATGAGCCTAGGTCGGATTAGCTAGTTGGTGAGGTAATGGCTCACCAAGGCGACGATCCGTAACTGGTCTGAGAGGATGATCAGTCACACTGGAACTGAGACACGGTCCAGACTCCTACGGGAGGCAGCAGTGGGGAATATTGGACAATGGGCGAAAGCCTGATCCAGCCATGCCGCGTGTGTGAAGAAGGTCTTCGGATTGTAAAGCACTTTAAGTTGGGAGGAAGGGTTGTAGATTAATACTCTGCAATTTTGACG…	Pseudomonas gessardii strain 4G497 16S ribosomal RNA gene, partial sequence	2455	2455	100	0	100	F	F	F	G	2013-06-25	NA	ND	NA	NA	-1	plot	ND	1	0
Datura wrightii	AM0043	Bacteria	GCTTGCTTCTCTTGAGAGCGGCGGACGGGTGAGTAATGCCTAGGAATCTGCCTGGTAGTGGGGGATAACGTTCGGAAACGGACGCTAATACCGCATACGTCCTACGGGAGAAAGCAGGGGACCTTCGGGCCTTGCGCTATCAGATGAGCCTAGGTCGGATTAGCTAGTTGGTGAGGTAATGGCTCACCAAGGCGACGATCCGTAACTGGTCTGAGAGGATGATCAGTCACACTGGAACTGAGACACGGTCCAGACTCCTACGGGAGGCAGCAGTGGGGAATATTGGACAATGGGCGAAAGCCTGATCCAGCCATGCCGCGTGTGTGAAGAAGGTCTTCGGATTGTAAAGCACTTTAAGTTGGGAGGAAGGGTTGTAGATTAATACTCTGCAATTTTGAC…	Pseudomonas gessardii strain 4G497 16S ribosomal RNA gene, partial sequence	2457	2457	100	0	100	F	F	F	G	2013-06-25	NA	ND	NA	NA	-1	plot	ND	1	0
Datura wrightii	AM0044	Bacteria	AACGCGAAGGCCCGGGAACGTATTCACCGTGGCATGCTGATCCACGATTACTAGCGATTCCGCCTTCNTGCACCCGAGTTGCAGAGTGCAATCCGAACTGAGACGGCTTTTGGGGATTCGCTCCGGGTCGCCCCTTCGCTGCCCATTGTCACCGCCATTGTAGCACGTGTGTAGCCCATCCCGTANGGGCCATGAGGACTTGACGTCATCCACACCTTCCTCGCGGCTTATCACCGGCAGTCTCCCCAGAGTGCCCAACNAAATGATGGCAACTGAGAGACGTGGGTTGCGCTCGTTGCGGGACTTAACCCAACATCTCACGACACGAGCTGACGACAGCCATGCAGCACCTGTGTGCACGNCCCCGAAGANAACACNAGATCTCTCNNGCTCGCATGC…	Methylobacterium aquaticum DNA, complete genome, strain: MA-22A	1324	1324	99	0	100	FF	MM	4	17	2013-06-25	NA	ND	NA	NA	-1	plot	ND	1	0
Datura wrightii	AM0045	Bacteria	GCTTGCTCTCGGGTGACGAGTGGCGGACGGGTGAGTAATGTCTGGGAAACTGCCTGATGGAGGGGGATAACTACTGGAAACGGTAGCTAATACCGCATAACGTCGCAAGACCAAAGAGGGGGACCTTCGGGCCTCTTGCCATCAGATGTGCCCAGATGGGATTAGCTAGTAGGTGGGGTAACGGCTCACCTAGGCGACGATCCCTAGCTGGTCTGAGAGGATGACCAGCCACACTGGAACTGAGACACGGTCCAGACTCCTACGGGAGGCAGCAGTGGGGAATATTGCACAATGGGCGCAAGCCTGATGCAGCCATGCCGCGTGTATGAAGAAGGCCTTCGGGTTGTAAAGTACTTTCAGCGGGGAGGAAGGCGNTGAGGTTAATAACCTCNTCNATTG…	Enterobacter bugandensis isolate EB-247 genome assembly, chromosome: I	2446	19430	100	0	99	D	D	QQ	18	2013-06-25	NA	ND	NA	NA	-1	plot	ND	1	0
Datura wrightii	AM0048	Bacteria	CTTGCTCCTCGATTCAGCGGCGGACGGGTGAGTAATGCCTAGGAATCTGCCTAGTAGTGGGGGACAACGTTTCGAAAGGAACGCTAATACCGCATACGTCCTACGGGAGAAAGTGGGGGATCTTCGGACCTCACGCTATTAGATGAGCCTAGGTCGGATTAGCTAGTTGGTAGGGTAAAGGCCTACCAAGGCGACGATCCGTAACTGGTCTGAGAGGATGATCAGTCACACTGGAACTGAGACACGGTCCAGACTCCTACGGGAGGCAGCAGTGGGGAATATTGGACAATGGGCGAAAGCCTGATCCAGCCATGCCGCGTGTGTGAAGAAGGCCTTCGGGTCGTAAAGCACTTTAAGTTGGGAGGAAGGGCTTACAGCGAATACCTGTGAGTTTTGACG…	Kluyvera intermedia strain TPY17 16S ribosomal RNA gene, partial sequence	2455	2455	100	0	100	P	P	P	TT	2013-06-25	NA	ND	NA	NA	-1	plot	ND	1	0
Datura wrightii	AM0049	Bacteria	CCCAGCTTGCTGGGTGGATTAGTGGCGAACGGGTGAGTAACACGTGAGTAACCTGCCCTTAACTCTGGGATAAGCCTGGGAAACTGCGTCTAATACCGGATAGGAGCGTCCACCGCATGGTGGGTGTTGGAAAGATTTATCGGTTTTGGATGGACTCGCGGCCTATCAGCTTGTTGGTGAGGTAATGGCTCACCAAGGCGACGACGGGTAGCCGGCCTGAGAGGGTGACCGGCCACACTGGGACTGAGACACGGCCCAGACTCCTACGGGAGGCAGCAGTGGGGAATATTGCACAATGGGCGCAAGCCTGATGCAGCGACGCCGCGTGAGGGATGACGGCCTTCGGGTTGTAAACCTCTTTCAGTAGGGAAGAAGCGAAAGTGACGGTACCTGCAGAAG…	Micrococcus luteus strain BBN4B-01d 16S ribosomal RNA gene, partial sequence	2446	2446	100	0	100	E	E	E	20	2013-06-25	NA	ND	NA	NA	-1	plot	ND	1	0
Datura wrightii	AM0052	Bacteria	GCTTGCTTCTCTTGAGAGCGGCGGACGGGTGAGTAATGCCTAGCGAATCTGCCTGGTAGTGGGGGATAACGTTCGGAAACGGACGCTAATACCGCATACGTCCTACGGGAGAAAGCAGGGGACCTTCGGGCCTTGCGCTATCAGATGAGCCTAGGTCGGATTAGCTAGTTGGTGAGGTAATGGCTCACCAAGGCGACGATCCGTAACTGGTCTGAGAGGATGATCAGTCACACTGGAACTGAGACACGGTCCAGACTCCTACGGGAGGCAGCAGTGGGGAATATTGGACAATGGGCGAAAGCCTGATCCAGCCATGCCGCGTGTGTGAAGAAGGTCTTCGGATTGTAAAGCACTTTAAGTTGGGAGGAAGGGTTGTAGATTAATACTCTGCAATTTTGA…	Pseudomonas gessardii strain HX4 16S ribosomal RNA gene, partial sequence	2461	2461	100	0	100	F	F	F	21	2013-06-25	NA	ND	NA	NA	-1	plot	ND	1	0
Datura wrightii	AM0053	Bacteria	TTGCTCTCTGGATCAGTGGCGAACGGGTGAGTAACACGTGAGCAATCTGCCCCTGACTCTGGGATAACAGCTGGAAACAGCTGCTAATACCGGATACGAGTTGCGAAGGCATCTTCAGCAGCTGGAAAGAATTTCGGTCAGGGATGAGCTCGCGGCCTATCAGCTTGTTGGTGAGGTAATGGCTCACCAAGGCGTCGACGGGTAGCCGGCCTGAGAGGGTGACCGGCCACACTGGGACTGAGACACGGCCCAGACTCCTACGGGAGGCAGCAGTGGGGAATATTGCACAATGGGCGAAAGCCTGATGCAGCAACGCCGCGTGAGGGACGACGGCCTTCGGGTTGTAAACCTCTTTTAGCAAGGAAGAAGCGAAAGTGACGGTACTTGCAGAAAAAGCGC…	Microbacterium ginsengisoli partial 16S rRNA gene, strain SE33c	2423	2423	100	0	100	H	H	H	I	2013-06-25	NA	ND	NA	NA	-1	plot	ND	1	0
Datura wrightii	AM0054	Bacteria	TCTTCGGGTCTAGTGGCGCACGGGTGCGTAACGCGTGGGAATCTGCCCTTTGGTTCGGAATAACAGTTGGAAACGACTGCTAATACCGGATGATGACGAAAGTCCAAAGATTTATCGCCAGAGGATGAGCCCGCGTAGGATTAGCTAGTTGGTGTGGTAAAGGCGCACCAAGGCGACGATCCTTAGCTGGTCTGAGAGGATGATCAGCCACACTGGGACTGAGACACGGCCCAGACTCCTACGGGAGGCAGCAGTGGGGAATATTGGACAATGGGCGAAAGCCTGATCCAGCAATGCCGCGTGAGTGATGAAGGCCTTAGGGTTGTAAAGCTCTTTTACCCGGGATGATAATGACAGTACCGGGAGAATAAGCTCCGGCTAACTCCGTGCCAGCAGCCG…	Sphingomonas aquatilis strain S4B-23 16S ribosomal RNA gene, partial sequence	2396	2396	100	0	99	I	I	I	J	2013-06-25	NA	ND	NA	NA	-1	plot	ND	1	0
Datura wrightii	AM0056	Bacteria	CAAGCTTGCTTGGTGGATCAGTGGCGAACGGGTGAGTAACACGTGAGCAACCTGCCCTGGACTCTGGGATAAGCGCTGGAAACGGCGTCTAATACTGGATATGAGCCCCTATCGCATGGTGGGGGTTGGAAAGATTTTTTGGTCTGGGATGGGCTCGCGGCCTATCAGCTTGTTGGTGAGGTAATGGCTCACCAAGGCGTCGACGGGTAGCCGGCCTGAGAGGGTGACCGGCCACACTGGGACTGAGACACGGCCCAGACTCCTACGGGAGGCAGCAGTGGGGAATATTGCACAATGGGCGAAAGCCTGATGCAGCAACGCCGCGTGAGGGATGACGGCCTTCGGGTTGTAAACCTCTTTTAGCAGGGAAGAAGCGAAAGTGACGGTACCTGCAGAAAA…	Microbacterium testaceum strain XJGJ7 16S ribosomal RNA gene, partial sequence	2430	2430	100	0	100	H	DD	JJ	UU	2013-06-25	LBA	1.30643	7	13	-1	plot	ND	1	0
Datura wrightii	AM0057	Bacteria	CTTGCTTCTCTTGAGAGCGGCGGACGGGTGAGTAATGCCTAGGAATCTGCCTGGTAGTGGGGGATAACGTTCGGAAACGGACGCTAATACCGCATACGTCCTACGGGAGAAAGCAGGGGACCTTCGGGCCTTGCGCTATCAGATGAGCCTAGGTCGGATTAGCTAGTTGGTGAGGTAATGGCTCACCAAGGCGACGATCCGTAACTGGTCTGAGAGGATGATCAGTCACACTGGAACTGAGACACGGTCCAGACTCCTACGGGAGGCAGCAGTGGGGAATATTGGACAATGGGCGAAAGCCTGATCCAGCCATGCCGCGTGTGTGAAGAAGGTCTTCGGATTGTAAAGCACTTTAAGTTGGGAGGAAGGGTTGTAGATTAATACTCTGCAATTTTGACG…	Pseudomonas gessardii strain 4G497 16S ribosomal RNA gene, partial sequence	2459	2459	100	0	100	F	F	F	G	2013-06-25	NA	ND	NA	NA	-1	plot	ND	1	0
Datura wrightii	AM0059	Bacteria	GCAGTCGACGGCAGCGGGGGAGAAGCTTGCTTTTCCTGCCGGCGAGTGGCGAACGGGTGAGTAATACATCGGAACGTGCCCTGTAGTGGGGGATAACTAGTCGAAAGATTAGCTAATACCGCATACGACCTGAGGGTGAAAGTGGGGGACCGCAAGGCCTCATGCTATAGGAGCGGCCGATGTCTGATTAGCTAGTTGGTGGGGTAAAGGCCTACCAAGGCGACGATCAGTAGCTGGTCTGAGAGGACGATCAGCCACACTGGGACTGAGACACGGCCCAGACTCCTACGGGAGGCAGCAGTGGGGAATTTTGGACAATGGGCGAAAGCCTGATCCAGCAATGCCGCGTGTGTGAAGAAGGCCTTCGGGTTGTAAAGCACTTTTGTCCGGAAAGAAATG…	Ralstonia pickettii strain Rajni02 16S ribosomal RNA gene, partial sequence	2484	2484	100	0	100	3	3	6	22	2013-06-25	NA	ND	NA	NA	-1	plot	ND	1	0
Datura wrightii	AM0060	Bacteria	AGCCTAAGTGGAACGTATTCACCGTGGNNTGCTGATNCACGANTANTAGCGATTCCGCCTTCNTGCACCCGAGTTGCAGAGTGCAATCCGAACTGAGACGGCTTTTGGGGATTCGCTCCNGGTCGCCCCTTCGCTGCCCATTGTCACCGCCATTGTAGCACGTGTGTAGCCCATCCCGTANGGGCCATGANGACTTGACGTCATCCACACCTTCCTCGCGGNTTATCACCGGCAGTCTCCCCAGAGTGCCCAACNAAATGATGGCAACTGAAGACGTGGGTTGCGCTCGTTGCGGGACTTAACCCAACATCTCACGACACGAGCTGACGACAGCCATGCAGCACCTGTGTGCACGNCCCCGAAGAGNACACNAGATCTCTCNNGCTCGCATGCCATGTC…	Methylobacterium aquaticum DNA, complete genome, strain: MA-22A	1281	1281	100	0	100	FF	MM	7	23	2013-06-25	NA	ND	NA	NA	-1	plot	ND	1	0
Datura wrightii	AM0061	Bacteria	AGTCGACGAGATCTTCGGGTCTAGTGGCGCACGGGTGCGTAACGCGTGGGAATCTGCCCTTTGGTTCGGAATAACAGTTGGAAACGACTGCTAATACCGGATGATGACGAAAGTCCAAAGATTTATCGCCAGAGGATGAGCCCGCGTAGGATTAGCTAGTTGGTGTGGTAAAGGCGCACCAAGGCGACGATCCTTAGCTGGTCTGAGAGGATGATCAGCCACACTGGGACTGAGACACGGCCCAGACTCCTACGGGAGGCAGCAGTGGGGAATATTGGACAATGGGCGAAAGCCTGATCCAGCAATGCCGCGTGAGTGATGAAGGCCTTAGGGTTGTAAAGCTCTTTTACCCGGGATGATAATGACAGTACCGGGAGAATAAGCTCCGGCTAACTCCGT…	Sphingomonas sp. NCCP-575 gene for 16S ribosomal RNA, partial sequence	2396	2396	100	0	100	I	I	I	J	2013-06-25	NA	ND	NA	NA	-1	plot	ND	1	0
Datura wrightii	AM0062	Bacteria	CTTGCTTCTCTTGAGAGCGGCGGACGGGTGAGTAATGCCTAGGAATCTGCCTGGTAGTGGGGGATAACGTTCGGAAACGGACGCTAATACCGCATACGTCCTACGGGAGAAAGCAGGGGACCTTCGGGCCTTGCGCTATCAGATGAGCCTAGGTCGGATTAGCTAGTTGGTGAGGTAATGGCTCACCAAGGCGACGATCCGTAACTGGTCTGAGAGGATGATCAGTCACACTGGAACTGAGACACGGTCCAGACTCCTACGGGAGGCAGCAGTGGGGAATATTGGACAATGGGCGAAAGCCTGATCCAGCCATGCCGCGTGTGTGAAGAAGGTCTTCGGATTGTAAAGCACTTTAAGTTGGGAGGAAGGGTTGTAGATTAATACTCTGCAATTTTGACG…	Pseudomonas gessardii strain 4G497 16S ribosomal RNA gene, partial sequence	2459	2459	100	0	100	F	F	F	G	2013-06-25	NA	ND	NA	NA	-1	plot	ND	1	0
Datura wrightii	AM0064	Bacteria	GGCCCTTCGGGGTCAGCGGCGGACGGGTGAGTAACGCGTGGGAACGTGCCTTCTGGTCTGGAATAACCCTGGGAAACTAGGGNTAATACCGGATNCGCCCTTTTGGGGAAAGGTTTACTGCCGGAAGATCGGCCCGCGTCTGATTAGCTAGTTGGTGGGGTAACGGCCTACCAAGGCGACGATCAGTAGCTGGTCTGAGAGGATGATCAGCCACACTGGGACTGAGACACGGCCCAGACTCCTACGGGAGGCAGCAGTGGGGAATATTGGACAATGGGCGCAAGCCTGATCCAGCCATGCCGCGTGAGTGATGAAGGCCTTAGGGTTGTAAAGCTCTTTTATCCGGGACGATAATGACGGTACCGGAGGAATAAGCCCCGGCTAACTTCGTGCCAGCAG…	Methylobacterium tardum strain IHBB 11162 16S ribosomal RNA gene, partial sequence	2367	2367	100	0	100	4	4	8	24	2013-06-25	NA	ND	NA	NA	-1	plot	ND	1	0
Datura wrightii	AM0065	Bacteria	GCTTGCTTCTCTTGAGAGCGGCGGACGGGTGAGTAATGCCTAGGAATCTGCCTGGTAGTGGGGGATAACGTTCGGAAACGGACGCTAATACCGCATACGTCCTACGGGAGAAAGCAGGGGACCTTCGGGCCTTGCGCTATCAGATGAGCCTAGGTCGGATTAGCTAGTTGGTGAGGTAATGGCTCACCAAGGCGACGATCCGTAACTGGTCTGAGAGGATGATCAGTCACACTGGAACTGAGACACGGTCCAGACTCCTACGGGAGGCAGCAGTGGGGAATATTGGACAATGGGCGAAAGCCTGATCCAGCCATGCCGCGTGTGTGAAGAAGGTCTTCGGATTGTAAAGCACTTTAAGTTGGGAGGAAGGGTTGTAGATTAATACTCTGCAATTTTGAC…	Pseudomonas gessardii strain 4G497 16S ribosomal RNA gene, partial sequence	2452	2452	100	0	100	F	F	F	G	2013-06-25	NA	ND	NA	NA	-1	plot	ND	1	0
Datura wrightii	AM0066	Bacteria	TTGCTTCTCTTGAGAGCGGCGGACGGGTGAGTAATGCCTAGGAATCTGCCTGGTAGTGGGGGATAACGTTCGGAAACGGACGCTAATACCGCATACGTCCTACGGGAGAAAGCAGGGGACCTTCGGGCCTTGCGCTATCAGATGAGCCTAGGTCGGATTAGCTAGTTGGTGAGGTAATGGCTCACCAAGGCGACGATCCGTAACTGGTCTGAGAGGATGATCAGTCACACTGGAACTGAGACACGGTCCAGACTCCTACGGGAGGCAGCAGTGGGGAATATTGGACAATGGGCGAAAGCCTGATCCAGCCATGCCGCGTGTGTGAAGAAGGTCTTCGGATTGTAAAGCACTTTAAGTTGGGAGGAAGGGTTGTAGATTAATACTCTGCAATTTTGACGT…	Pseudomonas gessardii strain 4G497 16S ribosomal RNA gene, partial sequence	2448	2448	100	0	100	F	F	F	G	2013-06-25	NA	ND	NA	NA	-1	plot	ND	1	0
Datura wrightii	AM0067	Bacteria	GCTTGCTCTCTGGATCAGTGGCGAACGGGTGAGTAACACGTGAGCAATCTGCCCCTGACTCTGGGATAACAGCTGGAAACAGCTGCTAATACCGGATACGAGTTGCGAAGGCATCTTCAGCAGCTGGAAAGAATTTCGGTCAGGGATGAGCTCGCGGCCTATCAGCTTGTTGGTGAGGTAATGGCTCACCAAGGCGTCGACGGGTAGCCGGCCTGAGAGGGTGACCGGCCACACTGGGACTGAGACACGGCCCAGACTCCTACGGGAGGCAGCAGTGGGGAATATTGCACAATGGGCGAAAGCCTGATGCAGCAACGCCGCGTGAGGGACGACGGCCTTCGGGTTGTAAACCTCTTTTAGCAAGGAAGAAGCGAAAGTGACGGTACTTGCAGAAAAAGC…	Microbacterium ginsengisoli partial 16S rRNA gene, strain SE33c	2414	2414	100	0	100	H	H	H	I	2013-06-25	NA	ND	NA	NA	-1	plot	ND	1	0
Datura wrightii	AM0068	Bacteria	TTCGGGGGTACACGAGTGGCGAACGGGTGAGTAACACGTGGGTGACCTGCCCTGTACTTCGGGATAAGCCTGGGAAACTGGGTCTAATACCGGATATGACCTGCTCCTGCATGGGGGTGGGTGGAAAGCTTTTGCGGTATGGGATGGGCCCGCGGCCTATCAGCTTGTTGGTGGGGTAATGGCCTACCAAGGCGACGACGGGTAGCCGGCCTGAGAGGGCGACCGGCCACACTGGGACTGAGACACGGCCCAGACTCCTACGGGAGGCAGCAGTGGGGAATATTGCACAATGGGCGGAAGCCTGATGCAGCGACGCCGCGTGAGGGATGACGGCCTTCGGGTTGTAAACCTCTTTCAGCTATGACGAAGCGCAAGTGACGGTAGTAGCAGAAGAAGCAC…	Tsukamurella serpentis strain HKU54 16S ribosomal RNA, partial sequence	2417	2417	100	0	100	5	5	9	25	2013-06-25	NA	ND	NA	NA	-1	plot	ND	1	0
Datura wrightii	AM0069	Bacteria	CTTGCTTCTCTTGAGAGCGGCGGACGGGTGAGTAATGCCTAGGAATCTGCCTGGTAGTGGGGGATAACGTTCGGAAACGGACGCTAATACCGCATACGTCCTACGGGAGAAAGCAGGGGACCTTCGGGCCTTGCGCTATCAGATGAGCCTAGGTCGGATTAGCTAGTTGGTGAGGTAATGGCTCACCAAGGCGACGATCCGTAACTGGTCTGAGAGGATGATCAGTCACACTGGAACTGAGACACGGTCCAGACTCCTACGGGAGGCAGCAGTGGGGAATATTGGACAATGGGCGAAAGCCTGATCCAGCCATGCCGCGTGTGTGAAGAAGGTCTTCGGATTGTAAAGCACTTTAAGTTGGGAGGAAGGGTTGTAGATTAATACTCTGCAATTTTGACG…	Pseudomonas gessardii strain 4G497 16S ribosomal RNA gene, partial sequence	2459	2459	100	0	100	F	F	F	G	2013-06-25	NA	ND	NA	NA	-1	plot	ND	1	0
Datura wrightii	AM0072	Bacteria	AGCTTGCTTGGTGGATCAGTGGCGAACGGGTGAGTAACACGTGAGCAACCTGCCCTGGACTCTGGGATAAGCGCTGGAAACGGCGTCTAATACTGGATATGAGCCCCTATCGCATGGTGGGGGTTGGAAAGATTTTTTGGTCTGGGATGGGCTCGCGGCCTATCAGCTTGTTGGTGAGGTAATGGCTCACCAAGGCGTCGACGGGTAGCCGGCCTGAGAGGGTGACCGGCCACACTGGGACTGAGACACGGCCCAGACTCCTACGGGAGGCAGCAGTGGGGAATATTGCACAATGGGCGAAAGCCTGATGCAGCAACGCCGCGTGAGGGATGACGGCCTTCGGGTTGTAAACCTCTTTTAGCAGGGAAGAAGCGAAAGTGACGGTACCTGCAGAAAAAG…	Microbacterium testaceum strain XJGJ7 16S ribosomal RNA gene, partial sequence	2428	2428	100	0	99	H	DD	JJ	UU	2013-06-25	NA	ND	NA	NA	-1	plot	ND	1	0
Datura wrightii	AM0073	Bacteria	TTCGGGTCTAGTGGCGCACGGGTGCGTAACGCGTGGGAATCTGCCCTTTGGTTCGGAATAACAGTTGGAAACGACTGCTAATACCGGATGATGACGAAAGTCCAAAGATTTATCGCCAGAGGATGAGCCCGCGTAGGATTAGCTAGTTGGTGTGGTAAAGGCGCACCAAGGCGACGATCCTTAGCTGGTCTGAGAGGATGATCAGCCACACTGGGACTGAGACACGGCCCAGACTCCTACGGGAGGCAGCAGTGGGGAATATTGGACAATGGGCGAAAGCCTGATCCAGCAATGCCGCGTGAGTGATGAAGGCCTTAGGGTTGTAAAGCTCTTTTACCCGGGATGATAATGACAGTACCGGGAGAATAAGCTCCGGCTAACTCCGTGCCAGCAGCCGCG…	Sphingomonas aquatilis strain S4B-23 16S ribosomal RNA gene, partial sequence	2369	2369	100	0	100	I	I	I	J	2013-06-25	NA	ND	NA	NA	-1	plot	ND	1	0
Datura wrightii	AM0074	Bacteria	CCCAGCTTGCTGGGTGGATTAGTGGCGAACGGGTGAGTAACACGTGACTAACCTGCCCTTAACTCTGGGATAAGCCTGGGAAACTGGGTCTAATACCGGATAGGAGCGTCCACCGCATGGTGGGTGTTGGAAAGATTTATCGGTTTTGGATGGACTCGCGGCCTATCAGCTTGTTGGTGAGGTAATGGCTCACCAAGGCGACGACGGGTAGCCGGCCTGAGAGGGTGACCGGCCACACTGGGACTGAGACACGGCCCAGACTCCTACGGGAGGCAGCAGTGGGGAATATTGCACAATGGGCGCAAGCCTGATGCAGCGACGCCGCGTGAGGGATGACGGCCTTCGGGTTGTAAACCTCTTTCAGTAGGGAAGAAGCGAAAGTGACGGTACCTGCAGAAG…	Micrococcus luteus strain SA211 chromosome, complete genome	2340	2340	100	0	100	E	E	E	26	2013-06-25	NA	ND	NA	NA	-1	plot	ND	1	0
Datura wrightii	AM0075	Bacteria	AGCTTGCTGGGTGGATTAGTGGCGAACGGGTGAGTAACACGTGAGTAACCTGCCCTTAACTCTGGGATAAGCCTGGGAAACTGGGTCTAATACCGGATAGGAGCGTCCACCGCATGGTGGGTGTTGGAAAGATTTATCGGTTTTGGATGGACTCGCGGCCTATCAGCTTGTTGGTGAGGTAATGGCTCACCAAGGCGACGACGGGTAGCCGGCCTGAGAGGGTGACCGGCCACACTGGGACTGAGACACGGCCCAGACTCCTACGGGAGGCAGCAGTGGGGAATATTGCACAATGGGCGCAAGCCTGATGCAGCGACGCCGCGTGAGGGATGACGGCCTTCGGGTTGTAAACCTCTTTCAGTAGGGAAGAAGCGAAAGTGACGGTACCTGCAGAAGAAG…	Micrococcus luteus strain SA211 chromosome, complete genome	2342	4666	100	0	100	E	E	E	VV	2013-06-25	NA	ND	NA	NA	-1	plot	ND	1	0
Datura wrightii	AM0076	Bacteria	CTTGCTCCTCGATTCAGCGGCGGACGGGTGAGTAATGCCTAGGAATCTGCCTAGTAGTGGGGGACAACGTTTCGAAAGGAACGCTAATACCGCATACGTCCTACGGGAGAAAGTGGGGGATCTTCGGACCTCACGCTATTAGATGAGCCTAGGTCGGATTAGCTAGTTGGTAGGGTAAAGGCCTACCAAGGCGACGATCCGTAACTGGTCTGAGAGGATGATCAGTCACACTGGAACTGAGACACGGTCCAGACTCCTACGGGAGGCAGCAGTGGGGAATATTGGACAATGGGCGAAAGCCTGATCCAGCCATGCCGCGTGTGTGAAGAAGGCCNTCGGGTCGTAAAGCACTTTAAGTTGGGAGGAAGGGCTTACAGCGAATACCTGTGAGTTTTGACG…	Kluyvera intermedia strain TPY17 16S ribosomal RNA gene, partial sequence	2452	2452	100	0	99	P	P	P	TT	2013-06-25	NA	ND	NA	NA	-1	plot	ND	1	0
Datura wrightii	AM0115	Bacteria	ACAGGGGACTTGCTCCCTGGGTGACGAGCGGCGGACGGGTGAGTAATGTCTGGGAAACTGCCTGATGGAGGGGGATAACTACTGGAAACGGTAGCTAATACCGCATAACGTCGCAAGACCAAAGAGGGGGACCTTCGGGCCTCTTGCCATCAGATGTGCCCAGATGGGATTAGCTAGTAGGTGGGGTAATGGCTCACCTAGGCGACGATCCCTAGCTGGTCTGAGAGGATGACCAGCCACACTGGAACTGAGACACGGTCCAGACTCCTACGGGAGGCAGCAGTGGGGAATATTGCACAATGGGCGCAAGCCTGATGCAGCCATGCCGCGTGTGTGAAGAAGGCCTTCGGGTTGTAAAGCACTTTCAGCGAGGAGGAAGGTGGTGAGCTTAATACGCTC…	Uncultured organism clone ctg_NISAA41 16S ribosomal RNA gene, partial sequence	1651	1651	98	0	89	9	10	17	42	2013-07-17	MEA	2.39794	2	15	-1	plot	ND	1	0
Datura wrightii	AM0116	Bacteria	GCTTGCTTCTTTGCCGACGAGTGGCGGACGGGTGAGTAATGTCTGGGGATCTGCCCGATGGAGGGGGATAACCACTGGAAACGGTGGCTAATACCGCATAACGTCGCAAGACCAAAGTGGGGGACCTTCGGGCCTCACACCATCGGATGAACCCAGATGGGATTAGCTAGTAGGTGGGGTAACGGCTCACCTAGGCGACGATCCCTAGCTGGTCTGAGAGGATGACCAGCCACACTGGAACTGAGACACGGTCCAGACTCCTACGGGAGGCAGCAGTGGGGAATATTGCACAATGGGCGCAAGCCTGATGCAGCCATGCCGCGTGTATGAAGAAGGCCTTCGGGTTGTAAAGTACTTTCAGCGGGGAGGAAGGGATGAGTTTTAATACGNCTCGTCATT…	Erwinia piriflorinigrans strain AS1-138a 16S ribosomal RNA gene, partial sequence	2342	2342	100	0	100	D	FF	NN	43	2013-07-17	MEA	2.39794	2	15	-1	plot	ND	1	0
Datura wrightii	AM0117	Bacteria	GGATGAGAGAGCTTGCTCTCTGATTCAGCGGCGGACGGGTGAGTAATGCCTAGGAATCTGCCTAGTAGTGGGGGACAACGTTTCGAAAGGAACGCTAATACCGCATACGTCCTACGGGAGAAAGTGGGGGATCTTCGGACCTCACGCTATTAGATGAGCCTAGGTCGGATTAGCTAGTTGGTAGGGTAACGGCCTACCAAGGCGACGATCCGTAACTGGTCTGAGAGGATGATCAGTCACACTGGAACTGAGACACGGTCCAGACTCCTACGGGAGGCAGCAGTGGGGAATATTGGACAATGGGCGAAAGCCTGATCCAGCCATGCCGCGTGTGTGAAGAAGGCCCTCGGGTCGTAAAGCACTTTAAGTTGGGAGGAAGGGCTCATAGCGAATACCTGT…	Pseudomonas oryzihabitans strain USDA-ARS-USMARC-56511, complete genome	2370	2370	100	0	100	P	P	P	Q	2013-07-17	MEA	1.35218	1	14	-1	plot	ND	1	0
Datura wrightii	AM0118	Bacteria	GATGAGAGAGCTTGCTCTCTGATTCAGCGGCGGACGGGTGAGTAATGCCTAGGAATCTGCCTAGTAGTGGGGGACAACGTTTCGAAAGGAACGCTAATACCGCATACGTCCTACGGGAGAAAGTGGGGGATCTTCGGACCTCACGCTATTAGATGAGCCTAGGTCGGATTAGCTAGTTGGTAGGGTAACGGCCTACCAAGGCGACGATCCGTAACTGGTCTGAGAGGATGATCAGTCACACTGGAACTGAGACACGGTCCAGACTCCTACGGGAGGCAGCAGTGGGGAATATTGGACAATGGGCGAAAGCCTGATCCAGCCATGCCGCGTGTGTGAAGAAGGCCCTCGGGTCGTAAAGCACTTTAAGTTGGGAGGAAGGGCTCATAGCGAATACCTGTG…	Pseudomonas oryzihabitans strain USDA-ARS-USMARC-56511, complete genome	2468	2468	100	0	100	P	P	P	Q	2013-07-17	YPDA	0.676694	1	18	-1	plot	ND	1	0
Datura wrightii	AM0119	Bacteria	GCAGCTTGCTGCTTTGCTGACGAGTGGCGGACGGGTGAGTAATGTCTGGGAAACTGCCTGATGGAGGGGGATAACTACTGGAAACGGTAGCTAATACCGCATAACGTCGCAAGACCAAAGTGGGGGACCTTCGGGCCTCATGCCATCAGATGTGCCCAGATGGGATTAGCTAGTAGGTGGGGTAACGGCTCACCTAGGCGACGATCCCTAGCTGGTCTGAGAGGATGACCAGCCACACTGGAACTGAGACACGGTCCAGACTCCTACGGGAGGCAGCAGTGGGGAATATTGCACAATGGGCGCAAGCCTGATGCAGCCATGCCGCGTGTATGAAGAAGGCCTTCGGGTTGTAAAGTACTTTCAGCGAGGAGGAAGGGGTTAAGGTTAATAACCTTGGCC…	Cronobacter sp. strain BAB-5885 16S ribosomal RNA gene, partial sequence	2363	2363	100	0	100	J	Q	Q	R	2013-07-17	YPDA	0.676694	1	18	-1	plot	ND	1	0
Datura wrightii	AM0120	Bacteria	GCTTGCTTCTTTGCCGACGAGTGGCGGACGGGTGAGTAATGTCTGGGGATCTGCCCGATGGAGGGGGATAACCACTGGAAACGGTGGCTAATACCGCATAACGTCGCAAGACCAAAGTGGGGGACCTTCGGGCCTCACACCATCGGATGAACCCAGATGGGATTAGCTAGTAGGTGGGGTAACGGCTCACCTAGGCGACGATCCCTAGCTGGTCTGAGAGGATGACCAGCCACACTGGAACTGAGACACGGTCCAGACTCCTACGGGAGGCAGCAGTGGGGAATATTGCACAATGGGCGCAAGCCTGATGCAGCCATGCCGCGTGTATGAAGAAGGCCTTCGGGTTGTAAAGTACTTTCAGCGGGGAGGAAGGGATGAGTTTTAATACGNCTCGTCATT…	Erwinia piriflorinigrans strain AS1-138a 16S ribosomal RNA gene, partial sequence	2331	2331	100	0	100	D	FF	NN	44	2013-07-17	YPDA	0.845098	5	17	-1	plot	ND	1	0
Datura wrightii	AM0121	Bacteria	TTGCTCCCTGGGTGACGAGCGGCGGACGGGTGAGTAATGTCTGGGAAACTGCCTGATGGAGGGGGATAACTACTGGAAACGGTAGCTAATACCGCATAACGTCGCAAGACCAAAGAGGGGGACCTTCGGGCCTCTTGCCATCAGATGTGCCCAGATGGGATTAGCTAGTAGGTGGGGTAATGGCTCACCTAGGCGACGATCCCTAGCTGGTCTGAGAGGATGACCAGCCACACTGGAACTGAGACACGGTCCAGACTCCTACGGGAGGCAGCAGTGGGGAATATTGCACAATGGGCGCAAGCCTGATGCAGCCATGCCGCGTGTGTGAAGAAGGCCTTCGGGTTGTAAAGCACTTTCAGCGAGGAGGAAGGTGGTGAACTTAATACGTTCATCAATTGA…	Serratia marcescens strain KS10 chromosome	2455	2455	100	0	100	D	D	R	S	2013-07-17	YPDA	0.845098	5	17	-1	plot	ND	1	0
Datura wrightii	AM0125	Bacteria	TTGCTCCTGTGATTAGTGGCGAACGGGTGAGTAACACGTGAGTAACCTGCCCCTGACTCTGGGATAAGCGTTGGAAACGACGTCTAATACTGGATATGATCACTGGCCGCATGGTCTGGTGGTGGAAAGATTTTTTGGTTGGGGATGGACTCGCGGCCTATCAGCTTGTTGGTGAGGTAATGGCTCACCAAGGCGACGACGGGTAGCCGGCCTGAGAGGGTGACCGGCCACACTGGGACTGAGACACGGCCCAGACTCCTACGGGAGGCAGCAGTGGGGAATATTGCACAATGGGCGAAAGCCTGATGCAGCAACGCCGCGTGAGGGATGACGGCCTTCGGGTTGTAAACCTCTTTTAGTAGGGAAGAAGCGAGAGTGACGGTACCTGCAGAAAAAGCA…	Curtobacterium sp. strain HW16-13 16S ribosomal RNA gene, partial sequence	2320	2320	100	0	100	Q	R	S	T	2013-07-17	LBA	0.544068	5	17	-1	plot	ND	1	0
Datura wrightii	AM0128	Bacteria	TTGCTCCCTGGGTGACGAGCGGCGGACGGGTGAGTAATGTCTGGGAAACTGCCTGATGGAGGGGGATAACTACTGGAAACGGTAGCTAATACCGCATAACGTCGCAAGACCAAAGAGGGGGACCTTCGGGCCTCTTGCCATCAGATGTGCCCAGATGGGATTAGCTAGTAGGTGGGGTAATGGCTCACCTAGGCGACGATCCCTAGCTGGTCTGAGAGGATGACCAGCCACACTGGAACTGAGACACGGTCCAGACTCCTACGGGAGGCAGCAGTGGGGAATATTGCACAATGGGCGCAAGCCTGATGCAGCCATGCCGCGTGTGTGAAGAAGGCCTTCGGGTTGTAAAGCACTTTCAGCGAGGAGGAAGGTGGTGAACTTAATACGTTCATCAATTGA…	Serratia marcescens strain KS10 chromosome	2457	2457	100	0	100	D	D	R	S	2013-07-17	SA	2.39794	2	16	-1	plot	ND	1	0
Datura wrightii	AM0129	Bacteria	GATCTGCCCGATGGAGGGGGATAACCACTGGAAACGGTGGCTAATACCGCATAACGTCGCAAGACCAAAGTGGGGGACCTTCGGGCCTCACACCATCGGATGAACCCAGATGGGATTAGCTAGTAGGTGGGGTAACGGCTCACCTAGGCGACGATCCCTAGCTGGTCTGAGAGGATGACCAGCCACACTGGAACTGAGACACGGTCCAGACTCCTACGGGAGGCAGCAGTGGGGAATATTGCACAATGGGCGCAAGCCTGATGCAGCCATGCCGCGTGTATGAAGAAGGCCTTCGGGTTGTAAAGTACTTTCAGCGGGGAGGAAGGGATGAGTTTTAATACGNCTCGTCATTGACGTTACCCGCAGAAGAAGCACCGGCTAACTCCGTGCCAGCAGCCG…	Erwinia piriflorinigrans strain AS1-138a 16S ribosomal RNA gene, partial sequence	2257	2257	100	0	100	D	FF	NN	45	2013-07-17	SA	2.39794	2	16	-1	plot	ND	1	0
Datura wrightii	AM0130	Bacteria	TTGCTCCCTGGGTGACGAGCGGCGGACGGGTGAGTAATGTCTGGGAAACTGCCTGATGGAGGGGGATAACTACTGGAAACGGTAGCTAATACCGCATAACGTCGCAAGACCAAAGAGGGGGACCTTCGGGCCTCTTGCCATCAGATGTGCCCAGATGGGATTAGCTAGTAGGTGGGGTAATGGCTCACCTAGGCGACGATCCCTAGCTGGTCTGAGAGGATGACCAGCCACACTGGAACTGAGACACGGTCCAGACTCCTACGGGAGGCAGCAGTGGGGAATATTGCACAATGGGCGCAAGCCTGATGCAGCCATGCCGCGTGTGTGAAGAAGGCCTTCGGGTTGTAAAGCACTTTCAGCGAGGAGGAAGGTGGTGAACTTAATACGTTCATCAATTGA…	Serratia marcescens strain KS10 chromosome	2452	2452	100	0	100	D	D	R	S	2013-07-17	SA	1.30103	2	16	-1	plot	ND	1	0
Datura wrightii	AM0132	Bacteria	GCGGATGAGAGAGCTTGCTCTCTGATTCAGCGGCGGACGGGTGAGTAATGCCTAGGAATCTGCCTAGTAGTGGGGGACAACGTTTCGAAAGGAACGCTAATACCGCATACGTCCTACGGGAGAAAGTGGGGGATCTTCGGACCTCACGCTATTAGATGAGCCTAGGTCGGATTAGCTAGTTGGTAGGGTAACGGCCTACCAAGGCGACGATCCGTAACTGGTCTGAGAGGATGATCAGTCACACTGGAACTGAGACACGGTCCAGACTCCTACGGGAGGCAGCAGTGGGGAATATTGGACAATGGGCGAAAGCCTGATCCAGCCATGCCGCGTGTGTGAAGAAGGCCCTCGGGTCGTAAAGCACTTTAAGTTGGGAGGAAGGGCTCATAGCGAATACCT…	Pseudomonas oryzihabitans strain USDA-ARS-USMARC-56511, complete genome	2374	2374	100	0	100	P	P	P	Q	2013-07-17	SA	1.39794	1	14	-1	plot	ND	1	0
Datura wrightii	AM0169	Bacteria	TTGCTCTTCGGGTGACGAGTGGCGGACGGGTGAGTAATGTCTGGGAAACTGCCCGATGGCGGGGGATAACTACTGGAAACGGTAGCTAATACCGCATAACGTCGCNAGACCAAAGTGGGGGACCTTCGGGCCTCACGCCATCGGATGTGCCCAGATGGGATTAGCTAGTAGGTGGGGTAACGGCTCACCTAGGCGACGATCCCTAGCTGGTCTGAGAGGATGACCAGCCACACTGGAACTGAGACACGGTCCAGACTCCTACGGGAGGCAGCAGTGGGGAATATTGCACAATGGGCGCAAGCCTGATGCAGCCATGCCGCGTGTATGAAGAAGGCCTTCGGGTTGTAAAGTACTTTCAGCGGGGAGGAAGGCGGTAAGGTTAATAACCTTGCCGATTGA…	Erwinia billingiae strain BT 110 16S ribosomal RNA gene, partial sequence	2351	2351	100	0	100	D	D	28	63	2013-07-22	YPDA	0.60206	15	19	1	GHO	ND	1	1
Datura wrightii	AM0171	Bacteria	GTAGCTTGCTACTTTGCTGACGAGTGGCGGACGGGTGAGTAATGTCTGGGGATCTGCCTGATGGAGGGGGATAACTACTGGAAACGGTAGCTAATACCGCATAATGTCGCAAGACCAAAGCGGGGGACTTTCGGGCCTCGCACCATCAGATGAACCCAGATGGGATTAGCTAGTAGGTAGGGTAATGGCTTACCTAGGCGACGATCCCTAGCTGGTCTGAGAGGATGACCAGCCACACTGGAACTGAGACACGGTCCAGACTCCTACGGGAGGCAGCAGTGGGGAATATTGCACAATGGGCGCAAGCCTGATGCAGCCATGCCGCGTGTATGAAGAAGGCCTTCGGGTTGTAAAGTACTTTCAGTCAGGAGGAAGGGTGTGAAATTAATACTTTCATGC…	Rosenbergiella sp. DFMS05 16S ribosomal RNA gene, partial sequence	2363	2363	100	0	100	J	J	J	K	2013-07-22	YPDA	0.60206	15	19	1	GHO	ND	1	1
Datura wrightii	AM0172	Bacteria	GTAGCTTGCTACTTTGCTGACGAGTGGCGGACGGGTGAGTAATGTCTGGGGATCTGCCTGATGGAGGGGGATAACTACTGGAAACGGTAGCTAATACCGCATAATGTCGCAAGACCAAAGCGGGGGACTTTCGGGCCTCGCACCATCAGATGAACCCAGATGGGATTAGCTAGTAGGTAGGGTAATGGCTTACCTAGGCGACGATCCCTAGCTGGTCTGAGAGGATGACCAGCCACACTGGAACTGAGACACGGTCCAGACTCCTACGGGAGGCAGCAGTGGGGAATATTGCACAATGGGCGCAAGCCTGATGCAGCCATGCCGCGTGTATGAAGAAGGCCTTCGGGTTGTAAAGTACTTTCAGTCAGGAGGAAGGGTGTGAAATTAATACTTTCATGC…	Rosenbergiella sp. DFMS05 16S ribosomal RNA gene, partial sequence	2365	2365	100	0	100	J	J	J	K	2013-07-22	SA	0.653213	15	19	1	GHO	ND	1	1
Datura wrightii	AM0186	Bacteria	GTAGCTTGCTACTTTGCTGACGAGTGGCGGACGGGTGAGTAATGTCTGGGGATCTGCCTGATGGAGGGGGATAACTACTGGAAACGGTAGCTAATACCGCATAATGTCGCAAGACCAAAGCGGGGGACTTTCGGGCCTCGCACCATCAGATGAACCCAGATGGGATTAGCTAGTAGGTANGGTAATGGCTTACCTAGGCGACGATCCCTAGCTGGTCTGAGAGGATGACCAGCCACACTGGAACTGAGACACGGTCCAGACTCCTACGGGAGGCAGCAGTGGGGAATATTGCACAATGGGCGCAAGCCTGATGCAGCCATGCCGCGTGTATGAAGAAGGCCTTCGGGTTGTAAAGTACTTTCAGTCAGGAGGAAGGGTGTGAAATTAATACTTTCATAC…	Rosenbergiella epipactidis strain 2.1A 16S ribosomal RNA gene, partial sequence	2477	2477	100	0	100	J	J	J	70	2013-07-30	LBA	0.69897	3	30	-1	plot	ND	1	0
Datura wrightii	AM0189	Bacteria	ACGCTTCTTTCCTCCCGAGTGCTTGCACTCAATTGGAAAGAGGAGTGGCGGACGGGTGAGTAACACGTGGGTAACCTACCCATCAGAGGGGGATAACACTTGGAAACAGGTGCTAATACCGCATAACAGTTTATGCCGCATGGCATAAGAGTGAAAGGCGCTTTCGGGTGTCGCTGATGGATGGACCCGCGGTGCATTAGCTAGTTGGTGAGGTAACGGCTCACCAAGGCCACGATGCATAGCCGACCTGAGAGGGTGATCGGCCACACTGGGACTGAGACACGGCCCAGACTCCTACGGGAGGCAGCAGTAGGGAATCTTCGGCAATGGACGAAAGTCTGACCGAGCAACGCCGCGTGAGTGAAGAAGGTTTTCGGATCGTAAAACTCTGTTGTTAGA…	Enterococcus faecalis strain MPS15 16S ribosomal RNA gene, partial sequence	2526	2526	100	0	100	AA	EE	KK	71	2013-07-30	LBA	-0.60206	5	28	-1	plot	ND	1	0
Datura wrightii	AM0190	Bacteria	AGCTTGCTGCTTCGCTGACGAGTGGCGGACGGGTGAGTAATGTCTGGGAAACTGCCTGATGGAGGGGGATAACTACTGGAAACGGTAGCTAATACCGCATAACGTCGCAAGACCAAAGAGGGGGACCTTCGGGCCTCTTGCCATCGGATGTGCCCAGATGGGATTAGCTAGTAGGTGGGGTAACGGCTCACCTAGGCGACGATCCCTAGCTGGTCTGAGAGGATGACCAGCCACACTGGAACTGAGACACGGTCCAGACTCCTACGGGAGGCAGCAGTGGGGAATATTGCACAATGGGCGCAAGCCTGATGCAGCCATGCCGCGTGTATGAAGAAGGCCTTCGGGTTGTAAAGTACTTTCAGCGGGGAGGAAGGCGATAAGGTTAATAACCTTGTCGAT…	Enterobacter hormaechei strain S13 chromosome, complete genome	2459	19522	100	0	99	D	D	QQ	72	2013-07-30	LBA	0.778151	3	29	-1	plot	ND	1	0
Datura wrightii	AM0191	Bacteria	GGTAACAGGAAGCAGCTTGCTGCTTNGCTGACGAGTGGCGGACGGGTGAGTAATCTCTGGGAAACTGCCTGATGGAGGGGGATAACTACTGGAAACGGTAGCTAATACCGCATAACGTCGCAAGACCAAAGAGGGGGACCTTCGGGCCTCTTGCCATCGGATGTGCCCAGATGGGATTAGCTAGTAGGTGGGGTAACGGCTCACCTAGGCGACGATCCCTAGCTGGTCTGAGAGGATGACCAGCCACACTGGAACTGAGACACGGTCCAGACTCCTACGGGAGGCAGCAGTGGGGAATATTGCACAATGGGCGCAAGCCTGATGCAGCCATGCCGCGTGTATGAAGAAGGCCTTCGGGTTGTAAAGTACTTTCAGCGGGGAGGAAGGCGATAAGGTTAA…	Enterobacter hormaechei strain KA6 16S ribosomal RNA gene, partial sequence	2473	2473	100	0	100	D	D	QQ	73	2013-07-30	SA	1.64345	3	29	-1	plot	ND	1	0
Datura wrightii	AM0192	Bacteria	GATGATTATCTAGCTTGCTAGAGATGATTAGTGGCGGACGGGTGAGTAACATTTAGGAATCTGCCTAGTAGTGGGGGATAGCTCGGGGAAACTCGAATTAATACCGCATACGACCTACGGGTGAAAGGGGGCGCAAGCTCTTGCTATTAGATGAGCCTAAATCAGATTAGCTAGTTGGTGGGGTAAAGGCCCACCAAGGCGACGATCTGTAACTGGTCTGAGAGGATGATCAGTCACACCGGAACTGAGACACGGTCCGGACTCCTACGGGAGGCAGCAGTGGGGAATATTGGACAATGGGGGCAACCCTGATCCAGCCATGCCGCGTGTGTGAAGAAGGCCTTTTGGTTGTAAAGCACTTTAAGCAGGGAGGAGAGGCTAATGGTTAATACCCATTAG…	Moraxella osloensis strain KSH chromosome, complete genome	2488	2488	100	0	100	CC	HH	RR	ZZ	2013-07-30	SA	1.64345	3	29	-1	plot	ND	1	0
Datura wrightii	AM0195	Bacteria	AGTGCTTGCACTTTCCAAGTAAGTGGCGAACGGGTGAGTAACACGTGAATAACCTACCTCAAAGTCTGGGATAACCATTGGAAACAGTGACTAATACCGGATAAAACCCAAGTGCACATGCACTAAGGTTAAAAGCTGCGTTTGCAGCGCTTTAAGATGGATTCGCGGTGCATTAGTTAGTTGGTGAGGTAAAGGCTCACCAAGACGATGATGCATAGCCGAGTTGAGAGACTGACCGGCCACATTGGGACTGAGACACGGCCCAAACTCCTACGGGAGGCTGCAGTAGGGAATCTTCCACAATGGGCGCAAGCCTGATGGAGCAACGCCGCGTGTGTGATGAAGGCTTTCGGGTCGTAAAGCACTGTTGTATGGGAAGAACGGGTTTAAGAGGAAATG…	Fructobacillus fructosus strain U37 16S ribosomal RNA gene, partial sequence	2477	2477	100	0	100	BB	GG	PP	74	2013-07-30	SA	1.60206	3	30	-1	plot	ND	1	0
Datura wrightii	AM0196	Bacteria	GTAGCTTGCTACTTTGCTGACGAGTGGCGGACGGGTGAGTAATGTCTGGGGATCTGCCTGATGGAGGGGGATAACTACTGGAAACGGTAGCTAATACCGCATAATGTCGCAAGACCAAAGCGGGGGACTTTCGGGCCTCGCACCATCAGATGAACCCAGATGGGATTAGCTAGTAGGTAGGGTAATGGCTTACCTAGGCGACGATCCCTAGCTGGTCTGAGAGGATGACCAGCCACACTGGAACTGAGACACGGTCCAGACTCCTACGGGAGGCAGCAGTGGGGAATATTGCACAATGGGCGCAAGCCTGATGCAGCCATGCCGCGTGTATGAAGAAGGCCTTCGGGTTGTAAAGTACTTTCAGTCAGGAGGAAGGGTGTGAAATTAATACTTTCATGC…	Rosenbergiella sp. DFMS05 16S ribosomal RNA gene, partial sequence	2462	2462	100	0	100	J	J	J	K	2013-07-30	SA	1.60206	3	30	-1	plot	ND	1	0
Datura wrightii	AM0198	Bacteria	GTAGCTTGCTACTTTGCTGACGAGTGGCGGACGGGTGAGTAATGTCTGGGGATCTGCCTGATGGAGGGGGATAACTACTGGAAACGGTAGCTAATACCGCATAATGTCGCAAGACCAAAGCGGGGGACTTTCGGGCCTCGCACCATCAGATGAACCCAGATGGGATTAGCTAGTAGGTAGGGTAATGGCTTACCTAGGCGACGATCCCTAGCTGGTCTGAGAGGATGACCAGCCACACTGGAACTGAGACACGGTCCAGACTCCTACGGGAGGCAGCAGTGGGGAATATTGCACAATGGGCGCAAGCCTGATGCAGCCATGCCGCGTGTATGAAGAAGGCCTTCGGGTTGTAAAGTACTTTCAGTCAGGAGGAAGGGTGTGAAATTAATACTTTCATGC…	Rosenbergiella sp. DFMS05 16S ribosomal RNA gene, partial sequence	2462	2462	100	0	100	J	J	J	K	2013-07-30	SA	0.477121	2	25	-1	plot	ND	1	0
Datura wrightii	AM0199	Bacteria	TGGATAACCTACCTATAAGACTGGGATAACTTCGGGAAACCGGAGCTAATACCGGATAAGATTTTGAACCGCATGGTTCAATAGTGAAAGACGGCCTTGCTGTCACTTATAGATGGATCCGCGCCGTATTAGCTAGTTGGTAAGGTAACGGCTTACCAAGGCAACGATACGTAGCCGACCTGAGAGGGTGATCGGCCACACTGGAACTGAGACACGGTCCAGACTCCTACGGGAGGCAGCAGTAGGGAATCTTCCGCAATGGGCGAAAGCCTGACGGAGCAACGCCGCGTGAGTGATGAAGGTCTTCGGATCGTAAAACTCTGTTATCAGGGAAGAACAAACGTGTAAGTAACTGTGCACGTCTTGACGGTACCTGATCAGAAAGCCACGGCTAACTAC…	Staphylococcus pasteuri strain JS7 chromosome, complete genome	2421	2421	100	0	100	B	B	B	B	2013-07-30	SA	1.09691	15	23	-1	GHO	ND	1	1
Datura wrightii	AM0201	Bacteria	GCAACCTGCCCTGCAGACTGGGATAACTTCGGGAAACCGGAGCTAATACCGGATAATCCATTTTACTTCATGGTGAAATGTTGAAAGGCGCTTTCGCGCCACTGCAGGATGGGCCCGCGGTGCATTAGCTAGTTGGTGGGGTAACGGCCTACCAAGGCGACGATGCATAGCCGACCTGAGAGGGTGATCGGCCACATTGGGACTGAGACACGGCCCAAACTCCTACGGGAGGCAGCAGTAGGGAATCTTCCACAATGGACGAAAGTCTGATGGAGCAACGCCGCGTGAGTGATGAAGGTTTTCGGATCGTAAAACTCTGTTGTAAGGGAAGAACAAGTACNTTAGGAAATGAACGTACCTTGACGGTACNTTATTAGAAAGCCACGGCTAACTACGTGC…	Rummeliibacillus sp. strain Firmi-11 16S ribosomal RNA gene, partial sequence	2388	2388	100	0	99	17	22	33	75	2013-07-30	YPDA	0.39794	2	27	-1	plot	ND	1	0
Datura wrightii	AM0203	Bacteria	GATGAAGCCCAGCTTGCTGGGTGGATTAGTGGCGAACGGGTGAGTAACACGTGAGTAACCTGCCCTTAACTCTGGGATAAGCCTGGGAANCTGGGTCTAATACCGGATAGGAGCGTCCACCGCATGGTGGGTGTTGGAAAGATTTATCGGTTTTGGATGGACTCGCGGCCTATCAGCTTGTTGGTGAGGTAATGGCTCACCAAGGCGACGACGGGTAGCCGGCCTGAGAGGGTGACCGGCCACACTGGGACTGAGACACGGCCCAGACTCCTACGGGAGGCAGCAGTGGGGAATATTGCACAATGGGCGNAAGCCTGATGCAGCGACGCCGCGTGAGGGATGACGGCCTTCGGGTTGTAAACCTCTTTCAGTAGGGAAGAAGCGAAAGTGACGGTACCT…	Micrococcus luteus strain SA211 chromosome, complete genome	2448	4878	100	0	99	E	E	E	SS	2013-07-30	YPDA	0.39794	2	27	-1	plot	ND	1	0
Datura wrightii	AM0204	Bacteria	GTAGCTTGCTACTTTGCTGACGAGTGGCGGACGGGTGAGTAATGTCTGGGGATCTGCCTGATGGAGGGGGATAACTACTGGAAACGGTAGCTAATACCGCATAATGTCGCAAGACCAAAGCGGGGGACTTTCGGGCCTCGCACCATCAGATGAACCCAGATGGGATTAGCTAGTAGGTAGGGTAATGGCTTACCTAGGCGACGATCCCTAGCTGGTCTGAGAGGATGACCAGCCACACTGGAACTGAGACACGGTCCAGACTCCTACGGGAGGCAGCAGTGGGGAATATTGCACAATGGGCGCAAGCCTGATGCAGCCATGCCGCGTGTATGAAGAAGGCCTTCGGGTTGTAAAGTACTTTCAGTCAGGAGGAAGGGTGTGAAATTAATACTTTCATGC…	Rosenbergiella sp. DFMS05 16S ribosomal RNA gene, partial sequence	2466	2466	100	0	100	J	J	J	K	2013-07-30	YPDA	0.39794	2	25	-1	plot	ND	1	0
Datura wrightii	AM0206	Bacteria	CTTGGTGCTTGCACTGGGTGGATGAGTGGCGAACGGGTGAGTAATACNTGAGTAACCTGCCCTTGACTCTGGGATAAGCCTGGGAAACTGGGTCTAATACTGGATACGACATGTCACCGCATGGTGGTGTGTGGAAAGGGTTCTACTGGTTTTGGATGGGCTCACGGCCTATCAGCTTGTTGGTGGGGTAATGGCTCACCAAGGCGACGACGGGTAGCCGGCCTGAGAGGGTGACCGGCCACACTGGGACTGAGACACGGCCCAGACTCCTACGGGAGGCAGCAGTGGGGAATATTGCACAATGGGCGAAAGCCTGATGCAGCGACGCCGCGTGAGGGATGACGGCCTTCGGGTTGTAAACCTCTTTCAGCACGGAAGAAGCGAAAGTGACGGTACGTG…	Kocuria rhizophila strain SL-08 16S ribosomal RNA gene, partial sequence	2455	2455	100	0	99	Z	CC	II	WW	2013-07-30	YPDA	0.439333	19	31	-1	GHI	ND	0	0
Datura wrightii	AM0208	Bacteria	GTAGCTTGCTACTTTGCTGACGAGTGGCGGACGGGTGAGTAATGTCTGGGGATCTGCCTGATGGAGGGGGATAACTACTGGAAACGGTAGCTAATACCGCATAATGTCGCAAGACCAAAGCGGGGGACTTTCGGGCCTCGCACCATCAGATGAACCCAGATGGGATTAGCTAGTAGGTAGGGTAATGGCTTACCTAGGCGACGATCCCTAGCTGGTCTGAGAGGATGACCAGCCACACTGGAACTGAGACACGGTCCAGACTCCTACGGGAGGCAGCAGTGGGGAATATTGCACAATGGGCGCAAGCCTGATGCAGCCATGCCGCGTGTATGAAGAAGGCCTTCGGGTTGTAAAGTACTTTCAGTCAGGAGGAAGGGTGTGAAATTAATACTTTCATGC…	Rosenbergiella sp. DFMS05 16S ribosomal RNA gene, partial sequence	2466	2466	100	0	100	J	J	J	K	2013-07-30	MEA	1.54407	3	30	-1	plot	ND	1	0
Datura wrightii	AM0209	Bacteria	TTGCTTCTTTGCTGACGAGTGGCGGACGGGTGAGTAATGTCTGGGAAACTGCCCGATGGAGGGGGATAACTACTGGAAACGGTAGCTAATACCGCATAACGTCTTCGGACCAAAGAGGGGGACCTTCGGGCCTCTTGCCATCGGATGTGCCCAGATGGGATTAGCTAGTAGGTGGGGTAACGGCTCACCTAGGCGACGATCCCTAGCTGGTCTGAGAGGATGACCAGCCACACTGGAACTGAGACACGGTCCAGACTCCTACGGGAGGCAGCAGTGGGGAATATTGCACAATGGGCGCAAGCCTGATGCAGCCATGCCGCGTGTATGAAGAAGGCCTTCGGGTTGTAAAGTACTTTCAGCGGGGAGGAAGGGAGTGAGGTTAATAACCTCATTCATTGA…	Pluralibacter gergoviae strain FDAARGOS_186 chromosome, complete genome	2441	17021	100	0	99	D	D	SS	AAA	2013-07-30	MEA	0.09691	2	27	-1	plot	ND	1	0
Datura wrightii	AM0210	Bacteria	GCTTGCTCTCGGGTGACGAGCGGCGGACGGGTGAGTAATGTCTGGGAAACTGCCTGATGGAGGGGGATAACTACTGGAAACGGTAGCTAATACCGCATAANGTCGCAAGACCAAAGTGGGGGACCTTCGGGCCTCATGCCATCAGATGTGCCCAGATGGGATTAGCTAGTAGGTGGGGTAACGGCTCACCTAGGCGACGATCCCTAGCTGGTCTGAGAGGATGACCAGCCACACTGGAACTGAGACACGGTCCAGACTCCTACGGGAGGCAGCAGTGGGGAATATTGCACAATGGGCGCAAGCCTGATGCAGCCATGCCGCGTGTGTGAAGAAGGCCTTCGGGTTGTAAAGCACTTTCAGCGGGGAGGAAGGCGTTAAGGTTAATAACCTNGTCGATTG…	Klebsiella pneumoniae strain YYR52-1 16S ribosomal RNA gene, partial sequence	2455	2455	100	0	100	D	D	AAA	77	2013-07-30	MEA	0.09691	2	27	-1	plot	ND	1	0
Datura wrightii	AM0211	Bacteria	TTGCTCTCTGGGTGACGAGTGGCGGACGGGTGAGTAATGTCTGGGAAACTGCCCGATGGAGGGGGATAACTACTGGAAACGGTAGCTAATACCGCATAACGTCGCAAGACCAAAGTGGGGGACCTTCGGGCCTCACACCATCGGATGTGCCCAGATGGGATTAGCTAGTAGGTGGGGTAACGGCTCACCTAGGCGACGATCCCTAGCTGGTCTGAGAGGATGACCAGCCACACTGGAACTGAGACACGGTCCAGACTCCTACGGGAGGCAGCAGTGGGGAATATTGCACAATGGGCGCAAGCCTGATGCAGCCATGCCGCGTGTATGAAGAAGGCCTTCGGGTTGTAAAGTACTTTCAGCGGGGAGGAAGGCGATGCGGTTAATAACCGCGTCGATTGA…	Pantoea agglomerans strain Mz23 16S ribosomal RNA gene, partial sequence	2461	2461	100	0	100	D	FF	TT	78	2013-07-27	SA	0.243038	15	20	-1	GHO	ND	1	1
Datura wrightii	AM0212	Bacteria	CTGCCTTTATCTGGGGGATAGCCTTTCGAAAGGAAGATTAATACCCCATAATATATTAAGTGGCATCATTTGATATTGAAAACTCCGGTGGATAGAGATGGGCACGCGCAAGATTAGATAGTTGGTGAGGTAACGGCTCACCAAGTCAACGATCTTTAGGGGGCCTGAGAGGGTGATCCCCCACACTGGTACTGAGACACGGACCAGACTCCTGACAGGAGGCAGCAGTGATGAATATTGGACAATGGGTGAGAGCCTGATCCATCCATCCCGCGTGAAGGACGACCGCCCTATGGGTTGTAAACTTCTTTTGTATAAGGATAAACCTACCCTCGTGAGGGTAGCTGAAGGTACTATACTAATAAGCACCGGCTAACTCCGTGCCAGCAGCCGCGGTAA…	Chryseobacterium gleum strain SUK 16S ribosomal RNA gene, partial sequence	2334	2334	100	0	100	19	24	35	79	2013-07-27	SA	-0.60206	15	21	-1	GHO	ND	1	1
Datura wrightii	AM0218	Bacteria	TTGCTCTCTGGGTGGACGAGTGGCGGACGGGTGAGTAATGTCTGGGAAACTGCCCGATGGAGGGGGATAACTACTGGAAACGGTAGCTAATACCGCATAACGTCGCAAGACCAAAGTGGGGGACCTTCGGGCCTCACACCATCGGATGTGCCCAGATGGGATTAGCTAGTAGGTGGGGTAACGGCTCACCTAGGCGACGATCCCTAGCTGGTCTGAGAGGATGACCAGCCACACTGGAACTGAGACACGGTCCAGACTCCTACGGGAGGCAGCAGTGGGGAATATTGCACAATGGGCGCAAGCCTGATGCAGCCATGCCGCGTGTATGAAGAAGGCCTTCGGGTTGTAAAGTACTTTCAGCGGGGAGGAAGGCGATGCGGTTAATAACCGCGTCGATTG…	Pantoea agglomerans strain Mz23 16S ribosomal RNA gene, partial sequence	2461	2461	100	0	100	D	FF	TT	BBB	2013-07-27	LBA	-0.124939	15	20	-1	GHO	ND	1	1
Datura wrightii	AM0219	Bacteria	CCCAGCTTGCTGGGGTACACGAGTGGCGAACGGGTGAGTAACACGTGGGTGACCTGCCCCGCACTTCGGGATAAGCCTGGGAAACTGGGTCTAATACCGGATAGGACCGCACCGTGAGGGTGTGGTGGAAAGTTTTTCGGTGTGGGATGGGCCCGCGGCCTATCAGCTTGTTGGTGGGGTAATGGCCTACCAAGGCGGCGACGGGTAGCCGGCCTGAGAGGGTGGACGGCCACATTGGGACTGAGACACGGCCCAGACTCCTACGGGAGGCAGCAGTGGGGAATATTGCACAATGGGCGGAAGCCTGATGCAGCGACGCCGCGTGGGGGATGAAGGCCTTCGGGTTGTAAACTCCTTTCACCATCGACGAAGGTTTTCTGACGGTAGATGGAGAAGAAG…	Corynebacterium xerosis strain GS 1 chromosome, complete genome	2364	2364	100	0	99	II	PP	36	81	2013-07-27	LBA	1.62839	15	21	-1	GHO	ND	1	1
Datura wrightii	AM0220	Bacteria	TGGCGAACGGGTGAGTAACACGTGGGTGACCTGCCCCGCACTTCGGGATAAGCCTGGGAAACTGGGTCTAATACCGGATAGGACCGCACCGTGAGGGTGTGGTGGAAAGTTTTTCGGTGTGGGATGGGCCCGCGGCCTATCANCTTGTTGGTGGGGTAATGGCCTACCAAGGCGGCGACNGGNAGCCGGCCTGANAGGGTGGACGGCCACATTGGGACTGANACACGGCCCAGACTCCTACNGGAGGCANCANTGGGGAATATTGCACAATGGGCGGAAGCCTGATGCANCGACGCCGCGTGGGGGATGAANGCCTTCNGGTTGTAAACTCCTTTCACCATCGACGAAGGTTTTCTGACGGTANATGGANAANAAGCACCGGCTAACTACGTGCCANCA…	Corynebacterium xerosis strain GS 1 chromosome, complete genome	2324	2324	100	0	100	II	PP	37	82	2013-07-27	LBA	1.62839	15	21	-1	GHO	ND	1	1
Datura wrightii	AM0221	Bacteria	AACCAACCTATAAGACTGGGATAACTTCGGGAAACCGGAGCTAATACCGGATAATATTTCGAACCGCATGGTTCGATAGTGAAAGATGGTTTTGCTATCACTTATAGATGGACCCGCGCCGTATTAGCTAGTTGGTAAGGTAACGGCTTACCAAGGCGACGATACGTAGCCGACCTGAGAGGGTGATCGGCCACACTGGAACTGAGACACGGTCCAGACTCCTACGGGAGGCAGCAGTAGGGAATCTTCCGCAATGGGCGAAAGCCTGACGGAGCAACGCCGCGTGAGTGATGAAGGTCTTCGGATCGTAAAACTCTGTTATTAGGGAAGAACATACGTGTAAGTAACTGTGCACGTCTTGACGGTACCTAATCAGAAAGCCACGGCTAACTACGTGCC…	Staphylococcus haemolyticus strain HCLB02 16S ribosomal RNA gene, partial sequence	2284	2284	100	0	100	B	B	T	83	2013-07-27	LBA	1.62839	15	21	-1	GHO	ND	1	1
Datura wrightii	AM0222	Bacteria	CTTGGTGCTTGCACTGGGTGGATGAGTGGCGAACGGGTGAGTAATACGTGAGTAACCTGCCCTTGACTCTGGGATAAGCCTGGGAAACTGGGTCTAATACTGGATACGACATGTCACCGCATGGTGGTGTGTGGAAAGGGTTNTACTGGTTTTGGATGGGCTCACGGCCTATCAGCTTGTTGGTGGGGTAATGGCTCACCAAGGCGACGACGGGTAGCCGGCCTGAGAGGGTGACCGGCCACACTGGGACTGAGACACGGCCCAGACTCCTACGGGAGGCAGCAGTGGGGAATATTGCACAATGGGCGAAAGCCTGATGCAGCGACGCCGCGTGAGGGATGACGGCCTTCGGGTTGTAAACCTCTTTCAGCACGGAAGAAGCGAAAGTGACGGTACGTG…	Kocuria sp. strain CLC-F23 16S ribosomal RNA gene, partial sequence	2453	2453	100	0	99	Z	CC	II	RR	2013-07-29	LBA	-0.60206	15	22	1	GHO	ND	1	1
Datura wrightii	AM0225	Bacteria	TTGCTCTCTGGGTGGACGAGTGGCGGACGGGTGAGTAATGTCTGGGAAACTGCCCGATGGAGGGGGATAACTACTGGAAACGGTAGCTAATACCGCATAACGTCGCAAGACCAAAGTGGGGGACCTTCGGGCCTCACACCATCGGATGTGCCCAGATGGGATTAGCTAGTAGGTGGGGTAACGGCTCACCTAGGCGACGATCCCTAGCTGGTCTGAGAGGATGACCAGCCACACTGGAACTGAGACACGGTCCAGACTCCTACGGGAGGCAGCAGTGGGGAATATTGCACAATGGGCGCAAGCCTGATGCAGCCATGCCGCGTGTATGAAGAAGGCCTTCGGGTTGTAAAGTACTTTCAGCGGGGAGGAAGGCGATGCGGTTAATAACCGCGTCGATTG…	Pantoea agglomerans strain Mz23 16S ribosomal RNA gene, partial sequence	2453	2453	100	0	100	D	FF	TT	BBB	2013-07-27	MEA	-0.30103	15	20	-1	GHO	ND	1	1
Datura wrightii	AM0230	Bacteria	TAGCTTGCTACTTTGCCGGCGAGCGGCGGACGGGTGAGTAATGTCTGGGGATCTGCCTGATGGAGGGGGATAACTACTGGAAACGGTAGCTAATACCGCATAACGTCGCAAGACCAAAGCGGGGGACCTTCGGGCCTCGCGCCATCAGATGAACCCAGATGGGATTAGCTAGTAGGTGGGGTAATGGCTCACCTAGGCGACGATCCCTAGCTGGTCTGAGAGGATGACCAGCCACACTGGAACTGAGACACGGTCCAGACTCCTACGGGAGGCAGCAGTGGGGAATATTGCACAATGGGCGCAAGCCTGATGCAGCCATGCCGCGTGTATGAAGAAGGCCTTCGGGTTGTAAAGTACTTTCAGCGAGGAGGAAGGCGGTAAGGTTAATAACCTTACCGA…	Ewingella sp. MD2 partial 16S rRNA gene, strain MD2	2462	2462	100	0	100	J	D	38	85	2013-07-27	YPDA	1.4624	15	21	-1	GHO	ND	1	1
Datura wrightii	AM0232	Bacteria	TTGCTCTCTGGGTGGACGAGTGGCGGACGGGTGAGTAATGTCTGGGAAACTGCCCGATGGAGGGGGATAACTACTGGAAACGGTAGCTAATACCGCATAACGTCGCAAGACCAAAGTGGGGGACCTTCGGGCCTCACACCATCGGATGTGCCCAGATGGGATTAGCTAGTAGGTGGGGTAACGGCTCACCTAGGCGACGATCCCTAGCTGGTCTGAGAGGATGACCAGCCACACTGGAACTGAGACACGGTCCAGACTCCTACGGGAGGCAGCAGTGGGGAATATTGCACAATGGGCGCAAGCCTGATGCAGCCATGCCGCGTGTATGAAGAAGGCCTTCGGGTTGTAAAGTACTTTCAGCGGGGAGGAAGGCGATGCGGTTAATAACCGCGTCGATTG…	Pantoea agglomerans strain Mz23 16S ribosomal RNA gene, partial sequence	2453	2453	100	0	100	D	FF	TT	BBB	2013-07-27	YPDA	0.09691	15	20	-1	GHO	ND	1	1
Datura wrightii	AM0235	Bacteria	GCTTGCTCTTGGGTGACGAGTGGCGGACGGGTGAGTAATGTCTGGGAAACTGCCCGATGGAGGGGGATAACTACTGGAAACGGTAGCTAATACCGCATAACGTCTTCGGACCAAAGTGGGGGACCTTCGGGCCTCACACCATCGGATGTGCCCAGATGGGATTAGCTAGTAGGTGGGGTAACGGCTCACCTAGGCGACGATCCCTAGCTGGTCTGAGAGGATGACCAGCCACACTGGAACTGAGACACGGTCCAGACTCCTACGGGAGGCAGCAGTGGGGAATATTGCACAATGGGCGCAAGCCTGATGCAGCCATGCCGCGTGTATGAAGAAGGCCTTCGGGTTGTAAAGTACTTTCAGTGGGGAGGAAGGCGATGAAGTTAATANCNTNTTCGATTG…	Erwinia aphidicola partial 16S rRNA gene, isolate BII-C4	2455	2455	100	0	100	D	D	ZZ	86	2013-08-30	LBA	0.676694	15	37	1	GHO	ND	1	0
Datura wrightii	AM0236	Bacteria	TAGCTTGCTACCGATCTTAGCGGCGGACGGGTGAGTAATGCTTAGGAATCTGCCTATTAGTGGGGGACAACATTTCGAAAGGAATGCTAATACCGCATACGTCCTACGGGAGAAAGCAGGGGATCTTCGGACCTTGCGCTAATAGATGAGCCTAAGTCGGATTAGCTAGTTGGTGGGGTAAAGGCCTACCAAGGCGACGATCTGTAGCGGGTCTGAGAGGATGATCCGCCACACTGGGACTGAGACACGGCCCAGACTCCTACGGGAGGCAGCAGTGGGGAATATTGGACAATGGGCGCAAGCCTGATCCAGCCATGCCGCGTGTGTGAAGAAGGCCTTATGGTTGTAAAGCACTTTAAGCGAGGAGGAGGCTACTTTAGTTAATACCTAGAGATAGTG…	Acinetobacter sp. strain T4HFB9 16S ribosomal RNA gene, partial sequence	2466	2466	100	0	100	T	V	X	87	2013-08-30	LBA	1.73838	15	37	1	GHO	ND	1	0
Datura wrightii	AM0237	Bacteria	CTTGGTGCTTGCACTGGGTGGATGAGTGGCGAACGGGTGAGTAATACGTGAGTAACCTGCCCTTGACTCTGGGATAAGCCTGGGAAACTGGGTCTAATACTGGATACGACATGTCACCGCATGGTGGTGTGTGGAAAGGGTTCTACTGGTTTTGGATGGGCTCACGGCCTATCAGCTTGTTGGTGGGGTAATGGCTCACCAAGGCGACGACGGGTAGCCGGCCTGAGAGGGTGACCGGCCACACTGGGACTGAGACACGGCCCAGACTCCTACGGGAGGCAGCAGTGGGGAATATTGCACAATGGGCGAAAGCCTGATGCAGCGACGCCGCGTGAGGGATGACGGCCTTCGGGTTGTAAACCTCTTTCAGCACGGAAGAAGCGAAAGTGACGGTACGTG…	Kocuria rhizophila strain SL-08 16S ribosomal RNA gene, partial sequence	2453	2453	100	0	99	Z	CC	II	CCC	2013-09-01	LBA	1.29003	15	39	1	GHO	21	1	1
Datura wrightii	AM0238	Bacteria	GCTTGCTCTCGGGTGACGAGCGGCGGACGGGTGAGTAATGTCTGGGAAACTGCCTGATGGAGGGGGATAACTACTGGAAACGGTAGCTAATACCGCATAACGTCGCAAGACCAAAGTGGGGGACCTTCGGGCCTCATGCCATCAGATGTGCCCAGATGGGATTAGCTAGTAGGTGGGGTAATGGCTCACCTAGGCGACGATCCCTAGCTGGTCTGAGAGGATGACCAGCCACACTGGAACTGAGACACGGTCCAGACTCCTACGGGAGGCAGCAGTGGGGAATATTGCACAATGGGCGCAAGCCTGATGCAGCCATGCCGCGTGTATGAAGAAGGCCTTCGGGTTGTAAAGTACTTTCAGCGAGGAGGAAGGCGTTAAGGTTAATAACCTTGGCGATTG…	Klebsiella aerogenes strain FDAARGOS_513 chromosome, complete genome	2457	19606	100	0	100	D	D	Z	CC	2013-08-19	SA	0.477121	1	33	-1	plot	ND	1	0
Datura wrightii	AM0239	Bacteria	TGACTCTGGGATAAGCGTTGGAAACGACGTCTAATACTGGATATGATCACTGGCCGCATGGTCTGGTGGTGGAAAGATTTTTTGGTTGGGGATGGACTCGCGGCCTATCAGCTTGTTGGTGAGGTAATGGCTCACCAAGGCGACGACGGGTAGCCGGCCTGAGAGGGTGACCGGCCACACTGGGACTGAGACACGGCCCAGACTCCTACGGGAGGCAGCAGTGGGGAATATTGCACAATGGGCGAAAGCCTGATGCAGCAACGCCGCGTGAGGGATGACGGCCTTCGGGTTGTAAACCTCTTTTAGTAGGGAAGAAGCGAGAGTGACGGTACCTGCAGAAAAAGCACCGGCTAACTACGTGCCAGCAGCCGCGGTAATACGTAGGGTGCAAGCGTTGTC…	Curtobacterium sp. strain HW16-13 16S ribosomal RNA gene, partial sequence	2221	2221	100	0	100	Q	R	S	S	2013-08-19	MEA	1.32736	1	32	-1	plot	ND	1	0
Datura wrightii	AM0240	Bacteria	GAGCGGCGGACGGGTGAGTAATGTCTGGGAAACTGCCTGATGGAGGGGGATAACCACTGGAAACGGTGGCTAATACCGCATAACGTCGCAAGACCAAAGTGGGGGACCTTCGGGCCTCATGCCATCAGATGTGCCCAGATGGGATTAGCTTGTAGGTGGGGTAACGGCTCACCTAGGCGACGATCCCTAGCTGGTCTGAGAGGATGACCAGCCACACTGGAACTGAGACACGGTCCAGACTCCTACGGGAGGCAGCAGTGGGGAATATTGCACAATGGGCGCAAGCCTGATGCAGCCATGCCGCGTGTATGAAGAAGGCCTTCGGGTTGTAAAGTACTTTCAGTGGGGAGGAAGGCGNGATGTTTAATACGCATCGCGATTGACGTTACCCACAGAAGA…	Franconibacter helveticus strain 08BF05TG 16S ribosomal RNA gene, partial sequence	2425	2425	100	0	99	J	D	AA	DD	2013-08-19	LBA	0.39794	14	34	-1	plot	ND	1	0
Datura wrightii	AM0241	Bacteria	CTCCTGTGATTAGTGGCGAACGGGTGAGTAACACGTGAGTCACCTGCCCCTGACTCTGGGATAAGCGTTGGAAACGACGTCTAATACTGGATATGATCACTGGCCGCATGGTCTGGTGGTGGAAAGATTTTTTGGTTGGGGATGGACTCGCGGCCTATCAGCTTGTTGGTGAGGTAATGGCTCACCAAGGCGACGACGGGTAGCCGGCCTGAGAGGGTGACCGGCCACACTGGGACTGAGACACGGCCCAGACTCCTACGGGAGGCAGCAGTGGGGAATATTGCACAATGGGCGAAAGCCTGATGCAGCAACGCCGCGTGAGGGATGACGGCCTTCGGGTTGTAAACCTCTTTTAGTAGGGAAGAAGCGAGAGTGACGGTACCTGCAGAAAAAGCACCG…	Curtobacterium herbarum strain SEFSH2 16S ribosomal RNA gene, partial sequence	2421	2421	100	0	100	Q	R	S	88	2013-08-19	LBA	1.24304	1	32	-1	plot	ND	1	0
Datura wrightii	AM0242	Bacteria	GGTACACAGAGAGCTTGCTCTCGGGTGACGAGCGGCGGACGGGTGAGTAATGTCTGGGAAACTGCCTGATGGAGGGGGATAACTACTGGAAACGGTAGCTAATACCGCATAACGTCGCAAGACCAAAGTGGGGGACCTTCGGGCCTCATGCCATCAGATGTGCCCAGATGGGATTAGCTAGTAGGTGGGGTAATGGCTCACCTAGGCGACGATCCCTAGCTGGTCTGAGAGGATGACCAGCCACACTGGAACTGAGACACGGTCCAGACTCCTACGGGAGGCAGCAGTGGGGAATATTGCACAATGGGCGCAAGCCTGATGCAGCCATGCCGCGTGTATGAAGAAGGCCTTCGGGTTGTAAAGTACTTTCAGCGAGGAGGAAGGCGTTAAGGTTAATAA…	Klebsiella aerogenes strain FDAARGOS_513 chromosome, complete genome	2486	2486	100	0	100	D	D	Z	CC	2013-08-19	MEA	1.32736	1	32	-1	plot	ND	1	0
Datura wrightii	AM0243	Bacteria	GCAGCTTGCTGCTCTGCTGACGAGTGGCGGACGGGTGAGTAATGTCTGGGAAACTGCCTGATGGAGGGGGATAACTACTGGAAACGGTAGCTAATACCGCATAACGTCTTCGGACCAAAGTGGGGGACCTTCGGGCCTCATGCCATCAGATGTGCCCAGATGGGATTAGCTAGTAGGTGGGGTAAAGGCTCACCTAGGCGACGATCCCTAGCTGGTCTGAGAGGATGACCAGCCACACTGGAACTGAGACACGGTCCAGACTCCTACGGGAGGCAGCAGTGGGGAATATTGCACAATGGGCGCAAGCCTGATGCAGCCATGCCGCGTGTATGAAGAAGGCCTTCGGGTTGTAAAGTACTTTCAGCGAGGAGGAAGGGNTTGTGGTTAATAACCGCAGTC…	Cronobacter turicensis strain KRM_15 16S ribosomal RNA gene, partial sequence	2457	2457	100	0	100	J	Q	VV	DDD	2013-08-30	LBA	-0.60206	15	36	1	GHO	ND	1	1
Datura wrightii	AM0244	Bacteria	GAGCGGCGGACGGGTGAGTAATGTCTGGGAAACTGCCTGATGGAGGGGGATAACCACTGGAAACGGTGGCTAATACCGCATAACGTCGCAAGACCAAAGTGGGGGACCTTCGGGCCTCATGCCATCAGATGTGCCCAGATGGGATTAGCTTGTAGGTGGGGTAACGGCTCACCTAGGCGACGATCCCTAGCTGGTCTGAGAGGATGACCAGCCACACTGGAACTGAGACACGGTCCAGACTCCTACGGGAGGCAGCAGTGGGGAATATTGCACAATGGGCGCAAGCCTGATGCAGCCATGCCGCGTGTATGAAGAAGGCCTTCGGGTTGTAAAGTACTTTCAGTGGGGAGGAAGGCGTGATGTTTAATACGCATCGCGATTGACGTTACCCACAGAAGA…	Franconibacter helveticus strain 08BF05TG 16S ribosomal RNA gene, partial sequence	2426	2426	100	0	100	J	D	AA	DD	2013-08-19	SA	0.39794	14	34	-1	plot	ND	1	0
Datura wrightii	AM0245	Bacteria	GCAGCTTGCTGCTCTGCTGACGAGTGGCGGACGGGTGAGTAATGTCTGGGAAACTGCCTGATGGAGGGGGATAACTACTGGAAACGGTAGCTAATACCGCATAACGTCTTCGGACCAAAGTGGGGGACCTTCGGGCCTCATGCCATCAGATGTGCCCAGATGGGATTAGCTAGTAGGTGGGGTAAAGGCTCACCTAGGCGACGATCCCTAGCTGGTCTGAGAGGATGACCAGCCACACTGGAACTGAGACACGGTCCAGACTCCTACGGGAGGCAGCAGTGGGGAATATTGCACAATGGGCGCAAGCCTGATGCAGCCATGCCGCGTGTATGAAGAAGGCCTTCGGGTTGTAAAGTACTTTCAGCGAGGAGGAAGGGNTTGTGGTTAATAACCGCAGTC…	Cronobacter turicensis strain KRM_15 16S ribosomal RNA gene, partial sequence	2453	2453	100	0	100	J	Q	VV	89	2013-08-30	LBA	2.39794	15	35	1	GHO	ND	1	0
Datura wrightii	AM0246	Bacteria	GGTAGCACAGAGAGCTTGCTCTCGGGTGACGAGCGGCGGACGGGTGAGTAATGTCTGGGAAACTGCCTGATGGAGGGGGATAACTACTGGAAACGGTAGCTAATACCGCATAANGTCGCAAGACCAAAGTGGGGGACCTTCGGGCCTCATGCCATCAGATGTGCCCAGATGGGATTAGCTAGTAGGTGGGGTAACGGCTCACCTAGGCGACGATCCCTAGCTGGTCTGAGAGGATGACCAGCCACACTGGAACTGAGACACGGTCCAGACTCCTACGGGAGGCAGCAGTGGGGAATATTGCACAATGGGCGCAAGCCTGATGCAGCCATGCCGCGTGTGTGAAGAAGGCCTTCGGGTTGTAAAGCACTTTCAGCGGGGAGGAAGGCGTTAAGGTTAATA…	Klebsiella pneumoniae strain INF235-sc-2280127 chromosome, complete genome	2464	19609	100	0	99	D	D	AAA	90	2013-08-19	SA	0.477121	1	33	-1	plot	ND	1	0
Datura wrightii	AM0247	Bacteria	GCTTGCTCTCGGGTGACGAGCGGCGGACGGGTGAGTAATGTCTGGGAAACTGCCTGATGGAGGGGGATAACTACTGGAAACGGTAGCTAATACCGCATAANGTCGCAAGACCAAAGTGGGGGACCTTCGGGCCTCATGCCATCAGATGTGCCCAGATGGGATTAGCTAGTAGGTGGGGTAACGGCTCACCTAGGCGACGATCCCTAGCTGGTCTGAGAGGATGACCAGCCACACTGGAACTGAGACACGGTCCAGACTCCTACGGGAGGCAGCAGTGGGGAATATTGCACAATGGGCGCAAGCCTGATGCAGCCATGCCGCGTGTGTGAAGAAGGCCTTCGGGTTGTAAAGCACTTTCAGCGGGGAGGAAGGCGTTAAGGTTAATAACCTTGGCGATTG…	Klebsiella pneumoniae strain INF235-sc-2280127 chromosome, complete genome	2444	2444	100	0	100	D	D	AAA	91	2013-08-19	LBA	0.676694	1	33	-1	plot	ND	1	0
Datura wrightii	AM0248	Bacteria	TTGCTCCTGTGATTAGTGGCGAACGGGTGAGTAACACGTGAGTAACCTGCCCCTGACTCTGGGATAAGCGTTGGAAACGACGTCTAATACTGGATATGATCACTGGCCGCATGGTCTGGTGGTGGAAAGATTTTTTGGTTGGGGATGGACTCGCGGCCTATCAGCTTGTTGGTGAGGTAATGGCTCACCAAGGCGACGACGGGTAGCCGGCCTGAGAGGGTGACCGGCCACACTGGGACTGAGACACGGCCCAGACTCCTACGGGAGGCAGCAGTGGGGAATATTGCACAATGGGCGAAAGCCTGATGCAGCAACGCCGCGTGAGGGATGACGGCCTTCGGGTTGTAAACCTCTTTTAGTAGGGAAGAAGCGAGAGTGACGGTACCTGCAGAAAAAGCA…	Curtobacterium sp. strain HW16-13 16S ribosomal RNA gene, partial sequence	2426	2426	100	0	99	Q	R	S	S	2013-08-19	YPDA	1.24304	1	32	-1	plot	ND	1	0
Datura wrightii	AM0249	Bacteria	GTGCTTGCACTGGGTGGATGAGTGGCGAACGGGTGAGTAATACGTGAGTAACCNGCCCTTGACTCTGGGATAAGCCTGGGAAACTGGGTCTAATACTGGATACGACATGTCACCGCATGGTGGTGTGTGGAAAGGGTTCTACTGGTTTTGGATGGGCTCACGGCCTATCAGCTTGTTGGTGGGGTAATGGCTCACCAAGGCGACGACGGGTAGCCGGCCTGAGAGGGTGACCGGCCACACTGGGACTGAGACACGGCCCAGACTCCTACGGGAGGCAGCAGTGGGGAATATTGCACAATGGGCGAAAGCCTGATGCAGCGACGCCGCGTGAGGGATGACGGCCTTCGGGTTGTAAACCTCTTTCAGCACGGAAGAAGCGAAAGTGACGGTACGTGCAGA…	Kocuria rhizophila strain SL-08 16S ribosomal RNA gene, partial sequence	2446	2446	100	0	100	Z	CC	II	CCC	2013-09-01	YPDA	2.39794	15	39	1	GHO	21	1	1
Datura wrightii	AM0250	Bacteria	GCTTGCTNCATTNGCTGGACGAGCGGCGGACGGGTGAGTAATGTCTGGGAAACTGCCTGATGGAGGGGGATAACCACTGGAAACGGTGGCTAATACCGCATAACGTCGCAAGACCAAAGTGGGGGACCTTCGGGCCTCATGCCATCAGATGTGCCCAGATGGGATTAGCTTGTAGGTGGGGTAACGGCTCACCTAGGCGACGATCCCTAGCTGGTCTGAGAGGATGACCAGCCACACTGGAACTGAGACACGGTCCAGACTCCTACGGGAGGCAGCAGTGGGGAATATTGCACAATGGGCGCAAGCCTGATGCAGCCATGCCGCGTGTATGAAGAAGGCCTTCGGGTTGTAAAGTACTTTCAGTGGGGAGGAAGGCGTGATGTTTAATACGCATCGCGA…	Enterobacter pulveris strain E443 16S ribosomal RNA gene, partial sequence	2455	2455	100	0	100	J	D	AA	DD	2013-08-19	MEA	1.32736	1	32	-1	plot	ND	1	0
Datura wrightii	AM0251	Bacteria	GAGCGGCGGACGGGTGAGTAATGTCTGGGAAACTGCCTGATGGAGGGGGATAACCACTGGAAACGGTGGCTAATACCGCATAACGTCGCAAGACCAAAGTGGGGGACCTTCGGGCCTCATGCCATCAGATGTGCCCAGATGGGATTAGCTTGTAGGTGGGGTAACGGCTCACCTAGGCGACGATCCCTAGCTGGTCTGAGAGGATGACCAGCCACACTGGAACTGAGACACGGTCCAGACTCCTACGGGAGGCAGCAGTGGGGAATATTGCACAATGGGCGCAAGCCTGATGCAGCCATGCCGCGTGTATGAAGAAGGCCTTCGGGTTGTAAAGTACTTTCAGTGGGGAGGAAGGCGTGATGTTTAATACGCATCNCGATTGACGTTACCCACAGAAGA…	Franconibacter helveticus strain 08BF05TG 16S ribosomal RNA gene, partial sequence	2425	2425	100	0	100	J	D	AA	92	2013-08-19	YPDA	0	14	34	-1	plot	ND	1	0
Datura wrightii	AM0252	Bacteria	GTGCCAGCAGCCGCGGTAATACGGAGGGTGCAAGCGTTAATCNGAATTACTGGGCGTAAAGCGCACGCANGCGGTTTGTTAANTCAGATGTGAAATCCCCGGGCTCAACCTGGGAACTGCATTTGAAACTGGCAGGCTTGAGTCTCGTAGAGGGGGGTAGAATTNCAGGTGTAGCGGTGAAATGCGTAGAGATNTGGAGGAANACCGGTGGCGAAGGCGGCCCCCTGGACGAAGACTGACGCTCAGGTGCGAAAGCGTGGGGAGCAAACAGGATTAGATACCCTGGTAGTCCACGCCGTAAACGATGTCGACTTGGAGGTTGTGNCCTTGAGGNGTGGCTTCCGGAGCTAACGCGTTAAGTNGACCGCCTGGGGAGTACGGCCGCAAGGTTAAAACTCA…	Cronobacter turicensis strain KRM_15 16S ribosomal RNA gene, partial sequence	1642	1642	100	0	100	J	Q	VV	93	2013-08-30	MEA	2.39794	15	35	1	GHO	ND	1	0
Datura wrightii	AM0253	Bacteria	TTGCTCCTGTGATTAGTGGCGAACGGGTGAGTAACACGTGAGTAACCTGCCCCTGACTCTGGGATAAGCGTTGGAAACGACGTCTAATACTGGATATGATCACTGGCCGCATGGTCTGGTGGTGGAAAGATTTTTTGGTTGGGGATGGACTCGCGGCCTATCAGCTTGTTGGTGAGGTAATGGCTCACCAAGGCGACGACGGGTAGCCGGCCTGAGAGGGTGACCGGCCACACTGGGACTGAGACACGGCCCAGACTCCTACGGGAGGCAGCAGTGGGGAATATTGCACAATGGGCGAAAGCCTGATGCAGCAACGCCGCGTGAGGGATGACGGCCTTCGGGTTGTAAACCTCTTTTAGTAGGGAAGAAGCGAGAGTGACGGTACCTGCAGAAAAAGCA…	Curtobacterium sp. strain HW16-13 16S ribosomal RNA gene, partial sequence	2426	2426	100	0	99	Q	R	S	S	2013-08-19	SA	1.35218	1	32	-1	plot	ND	1	0
Datura wrightii	AM0254	Bacteria	GCTTGCTCTCGGGTGACGAGCGGCGGACGGGTGAGTAATGTCTGGGAAACTGCCTGATGGAGGGGGATAACTACTGGAAACGGTAGCTAATACCGCATAACGTCGCAAGACCAAAGTGGGGGACCTTCGGGCCTCATGCCATCAGATGTGCCCAGATGGGATTAGCTAGTAGGTGGGGTAATGGCTCACCTAGGCGACGATCCCTAGCTGGTCTGAGAGGATGACCAGCCACACTGGAACTGAGACACGGTCCAGACTCCTACGGGAGGCAGCAGTGGGGAATATTGCACAATGGGCGCAAGCCTGATGCAGCCATGCCGCGTGTATGAAGAAGGCCTTCGGGTTGTAAAGTACTTTCAGCGAGGAGGAAGGCGTTAAGGTTAATAACCTTGGCGATTG…	Klebsiella aerogenes strain FDAARGOS_513 chromosome, complete genome	2457	19606	100	0	100	D	D	Z	CC	2013-08-19	YPDA	0.875061	1	33	-1	plot	ND	1	0
Datura wrightii	AM0255	Bacteria	GGAGCTTGCTCCTTGATTCAGCGGCGGACGGGTGAGTAATGCCTAGGAATCTGCCTGGTAGTGGGGGACAACGTTTCGAAAGGAACGCTAATACCGCATACGTCCTACGGGAGAAAGCAGGGGACCTTCGGGCCTTGCGCTATCAGATGAGCCTAGGTCGGATTAGCTAGTAGGTGAGGTAATGGCTCACCTAGGCGACGATCCGTAACTGGTCTGAGAGGATGATCAGTCACACTGGAACTGAGACACGGTCCAGACTCCTACGGGAGGCAGCAGTGGGGAATATTGGACAATGGGCGAAAGCCTGATCCAGCCATGCCGCGTGTGTGAAGAAGGTCTTCGGATTGTAAAGCACTTTAAGTTGGGAGGAAGGGCAGTAAGCTAATACCTTGCTGTTTT…	Pseudomonas fluorescens strain YL-SS3 16S ribosomal RNA gene, partial sequence	2462	2462	100	0	100	F	F	BBB	94	2013-08-30	LBA	2.39794	15	35	1	GHO	ND	1	0
Datura wrightii	AM0256	Bacteria	GCAGCTTGCTGCTCTGCTGACGAGTGGCGGACGGGTGAGTAATGTCTGGGAAACTGCCTGATGGAGGGGGATAACTACTGGAAACGGTAGCTAATACCGCATAACGTCTTCGGACCAAAGTGGGGGACCTTCGGGCCTCATGCCATCAGATGTGCCCAGATGGGATTAGCTAGTAGGTGGGGTAAAGGCTCACCTAGGCGACGATCCCTAGCTGGTCTGAGAGGATGACCAGCCACACTGGAACTGAGACACGGTCCAGACTCCTACGGGAGGCAGCAGTGGGGAATATTGCACAATGGGCGCAAGCCTGATGCAGCCATGCCGCGTGTATGAAGAAGGCCTTCGGGTTGTAAAGTACTTTCAGCGAGGAGGAAGGGNTTGTGGTTAATAACCGCAGTC…	Cronobacter turicensis strain KRM_15 16S ribosomal RNA gene, partial sequence	2462	2462	100	0	100	J	Q	VV	DDD	2013-08-30	SA	2.39794	15	35	1	GHO	ND	1	0
Datura wrightii	AM0258	Bacteria	TTGAAAGAAGCTTGCTTCTCTGATGGTTAGCGGCGGACGGGTGAGTAACACGTAGGCAACCTGCCCTCAAGCTTGGGACAACTACCGGAAACGGTAGCTAATACCGAATACTTGCTTNCTTCGCCTGAAGGNAGCTGGAAAGACGGAGCAATCTGTCACTTGAGGATGGGCCTGCGGCGCATTAGCTAGTTGGTGAGGTAACGGCTCACCAAGGCGACGATGCGTAGCCGACCTGAGAGGGTGATCGGCCACACTGGGACTGAGACACGGCCCAGACTCCTACGGGAGGCAGCAGTAGGGAATCTTCCGCAATGGGCGAAAGCCTGACGGAGCAATGCCGCGTGAGTGATGAAGGTTTTCGGATCGTAAAGCTCTGTTGCCAGGGAAGAACGTCCTTGA…	Paenibacillus illinoisensis strain F24 16S ribosomal RNA gene, partial sequence	2486	2486	100	0	100	DD	25	39	95	2013-09-01	LBA	-0.60206	21	38	1	GHI	28	0	1
Datura wrightii	AM0259	Bacteria	CTTGGTGCTTGCACTGGGTGGATGAGTGGCGAACGGGTGAGTAATACGTGAGTAACCTGCCCTTGACTCTGGGATAAGCCTGGGAAACTGGGTCTAATACTGGATACGACATGTCACCGCATGGTGGTGTGTGGAAAGGGTTCTACTGGTTTTGGATGGGCTCACGGCCTATCAGCTTGTTGGTGGGGTAATGGCTCACCAAGGCGACGACGGGTAGCCGGCCTGAGAGGGTGACCGGCCACACTGGGACTGAGACACGGCCCAGACTCCTACGGGAGGCAGCAGTGGGGAATATTGCACAATGGGCGAAAGCCTGATGCAGCGACGCCGCGTGAGGGATGACGGCCTTCGGGTTGTAAACCTCTTTCAGCACGGAAGAAGCGAAAGTGACGGTACGTG…	Kocuria rhizophila strain SL-08 16S ribosomal RNA gene, partial sequence	2441	2441	100	0	99	Z	CC	II	WW	2013-08-19	YPDA	0.875061	1	33	-1	plot	ND	1	0
Datura wrightii	AM0260	Bacteria	GGATGAGGTAGCTTGCTACCGGATTCAGCGGCGGACGGGTGAGTAATGCTTAGGAATCTGCCTATTAGTGGGGGACAACGTTCCGAAAGGAGCGCTAATACCGCATACGTCCTACGGGAGAAAGCAGGGGACCTTTGGGCCTTGCGCTAATAGATGAGCCTAAGTCGGATTAGCTAGTTGGTAGGGTAAAGGCCTACCAAGGCGACGATCTGTAGCGGGTCTGAGAGGATGATCCGCCACACTGGGACTGAGACACGGCCCAGACTCCTACGGGAGGCAGCAGTGGGGAATATTGGACAATGGGGGGAACCCTGATCCAGCCATGCCGCGTGTGTGAAGAAGGCCTTTTGGTTGTAAAGCACTTTAAGCGAGGAGGAGGCTACCTAGATTAATACTTTA…	Acinetobacter sp. TF1-33 16S ribosomal RNA gene, partial sequence	2466	2466	100	0	100	T	II	UU	96	2013-09-13	YPDA	0.39794	15	46	1	GHO	ND	1	1
Datura wrightii	AM0261	Bacteria	CGATGATCTCTAGCTTGCTAGAGATGATTAGTGGCGGACGGGTGAGTAACATTTAGGAATCTGCCTAGTAGTGGGGGATAGCTCGGGGAAACTCGAATTAATACCGCATACGACCTACGGGTGAAAGGGGGCGCAAGCTCTTGCTATTAGATGAGCCTAAATCAGATTAGCTAGTTGGTGGGGTAAAGGCCCACCAAGGCGACGATCTGTAACTGGTCTGAGAGGATGATCAGTCACACCGGAACTGAGACACGGTCCGGACTCCTACGGGAGGCAGCAGTGGGGAATATTGGACAATGGGGGCAACCCTGATCCAGCCATGCCGCGTGTGTGAAGAAGGCCTTTTGGTTGTAAAGCACTTTAAGCAGGGAGGAGAGGCTAATGGTTAATACCCATTAG…	Moraxella osloensis strain CS20 16S ribosomal RNA gene, partial sequence	2461	2461	100	0	100	CC	HH	RR	97	2013-09-11	YPDA	1.09691	15	45	1	GHO	23	1	0
Datura wrightii	AM0262	Bacteria	GCTTGCTAGANATGATTAGTGGCGGANGGGTGAGTAACATTTAGGAATCTGCCTAGTAGTGGGGGATAGCTCGGGGAAACTCGAATTAATACCGCATACGACCTACGGGTGAAAGGGGGCGCAAGCTCTTGCTATTAGATGAGCCTAAATCAGATTAGCTAGTTGGTGGGGTAAAGGCCCACCAAGGCGACGATCTGTAACTGGTCTGAGAGGATGATCAGTCACACCGGAACTGAGACACGGTCCGGACTCCTACGGGAGGCAGCAGTGGGGAATATTGGACAATGGGGGCAACCCTGATCCAGCCATGCCGCGTGTGTGAAGAAGGCCTTTTGGTTGTAAAGCACTTTAAGCAGGGAGGAGAGGCTAATGGTTAATACCCATTAGATTAGACGTTAC…	Enhydrobacter sp. strain Gamma-28 16S ribosomal RNA gene, partial sequence	2419	2419	100	0	99	CC	HH	RR	ZZ	2013-09-11	YPDA	1.09691	15	45	1	GHO	23	1	0
Datura wrightii	AM0263	Bacteria	CTTGCTGGGTGGATTAGTGGCGAACGGGTGAGTAACACGTGAGTAACCTGCCCTTAACTCTGGGATAAGCCTGGGAAACTGGGTCTAATACCGGATAGGAGCGTCCACCGCATGGTGGGTGTTGGAAAGATTTATCGGTTTTGGATGGACTCGCGGCCTATCAGCTTGTTGGTGAGGTAATGGCTCACCAAGGCGACGACGGGTAGCCGGCCTGAGAGGGTGACCGGCCACACTGGGACTGAGACACGGCCCAGACTCCTACGGGAGGCAGCAGTGGGGAATATTGCACAATGGGCGNAAGCCTGATGCAGCGACGCCGCGTGAGGGATGACGGCCTTCGGGTTGTAAACCTCTTTCAGTAGGGAAGAAGCGAAAGTGACGGTACCTGCAGAAGAAGCA…	Micrococcus sp. strain ESS-26 16S ribosomal RNA gene, partial sequence	2414	2414	100	0	100	E	E	E	98	2013-09-11	YPDA	1.09691	15	45	1	GHO	23	1	0
Datura wrightii	AM0265	Bacteria	TTGATTTTATGCTTGCATAAATGATTTTTGGATTCGGAGCGAGTGGCGAACTGGTGAGTAACACGTGGGTAACCTGCCCCGAAGCGGGGGATAACATTTGGAAACAAGTGCTAATACCGCATAATTAGTTGGAACCGCATGGTTCCAACTTGAAAGATGGCTCTGCTATCACTTTGGGATGGACCCGCGCCGTATTAGTTAGTTGGTGAGATAAAAGCCCACCAAGACGATGATACGTAGCCGACCTGAGAGGGTAATCGGCCACATTGGGACTGAGACACGGCCCAGACTCCTACGGGAGGCAGCAGTAGGGAATCTTCCACAATGGACGAAAGTCTGATGGAGCAACGCCGCGTGAGTGATGAAGGTTTTCGGATCGTAAAACTCTGTTGTTAAAGA…	Lactobacillus kunkeei strain 110UY 16S ribosomal RNA gene, partial sequence	2515	2515	100	0	100	U	X	BB	EE	2013-09-24	YPDA	1.7344	15	53	1	GHO	24	1	0
Datura wrightii	AM0269	Bacteria	TTGGTGCTTGCACTGGGTGGATGAGTGGCGAACGGGTGAGTAATACGTGAGTAACCTGCCCTTGACTCTGGGATAAGCCTGGGAAACTGGGTCTAATACTGGATACGACATGTCACCGCATGGTGGTGTGTGGAAAGGGTTCTACTGGTTTTGGATGGGCTCACGGCCTATCAGCTTGTTGGTGGGGTAATGGCTCACCAAGGCGACGACGGGTAGCCGGCCTGAGAGGGTGACCGGCCACACTGGGACTGAGACACGGCCCAGACTCCTACGGGAGGCAGCAGTGGGGAATATTGCACAATGGGCGAAAGCCTGATGCAGCGACGCCGCGTGAGGGATGACGGCCTTCGGGTTGTAAACCTCTTTCAGCACGGAAGAAGCGAAAGTGACGGTACGTGC…	Kocuria rhizophila strain SL-08 16S ribosomal RNA gene, partial sequence	2450	2450	100	0	99	Z	CC	II	WW	2013-09-11	YPDA	2.39794	15	46	1	GHO	25	1	0
Datura wrightii	AM0277	Bacteria	GGAGCTTGCTCCTTGGGTGGCGAGTGGCGGACGGGTGAGGAATACATCGGAATCTACTCTGTCGTGGGGGATAACGTAGGGAAACTTACGCTAATACCGCATACGACCTACGGGTGAAAGCAGGGGATCTTCGGNCCTTGCGCGATTGAATGAGCCGATGTCGGATTAGCTAGTTGGCGGGGTAAAGGCCCACCAAGGCGACGATCCGTAGCTGGTCTGAGAGGATGATCAGCCACACTGGAACTGAGACACGGTCCAGACTCCTACGGGAGGCAGCAGTGGGGAATATTGGACAATGGGCGCAAGCCTGATCCAGCCATACCGCGTGGGTGAAGAAGGCCTTCGGGTTGTAAAGCCCTTTTGTTGGGAAAGAAATCCAGCTGGCTAATACCCGGTTGG…	Stenotrophomonas maltophilia strain CGKV-310c-SM 16S ribosomal RNA gene, partial sequence	2464	2464	100	0	99	C	C	C	99	2013-09-03	YPDA	0.09691	2	41	-1	plot	27	1	0
Datura wrightii	AM0279	Bacteria	GCAGCTTGCTGCTTNGCTGACGAGTGGCGGACGGGTGAGTAATGTCTGGGGATCTGCCCGATGGAGGGGGATAACCACTGGAAACGGTGGCTAATACCGCATAACGTCGCAAGACCAAAGTGGGGGACCTTCGGGCCTCACACCATCGGATGAACCCAGATGGGATTAGCTAGTAGGTGGGGTAACGGCTCACCTAGGCGACGATCCCTAGCTGGTCTGAGAGGATGACCAGCCACACTGGAACTGAGACACGGTCCAGACTCCTACGGGAGGCAGCAGTGGGGAATATTGCACAATGGGCGCAAGCCTGATGCAGCCATGCCGCGTGTATGAAGAAGGCCTTCGGGTTGTAAAGTACTTTCAGCGGGGAGGAAGGGATGNCGNTTAATACGCGNCGTC…	Mixta gaviniae strain DSM 22758 chromosome, complete genome	2414	16836	100	0	99	D	FF	WW	100	2013-09-11	YPDA	0.875061	15	45	1	GHO	23	1	0
Datura wrightii	AM0283	Bacteria	CAGTCGACGGTAGCACAGAGAGCTTGCTCTCGGGTGACGAGTGGCGGACGGGTGAGTAATGTCTGNGAAACTGCCTGATGGAGGGGGATAACTACTGGAAACGGTAGCTAATACCGCATAACGTCGCAAGACCAAAGAGGGGGACCTTCGGGCCTCTTGCCATCAGATGTGCCCAGATGGGATTAGCTAGTAGGTGGGGTAACGGCTCACCTAGGCGACGATCCCTAGCTGGTCTGAGAGGATGACCAGCCACACTGGAACTGAGACACGGTCCAGACTCCTACGGGAGGCAGCAGTGGGGAATATTGCACAATGGGCGCAAGCCTGATGCAGCCATGCCGCGTGTATGAAGAAGGCCTTCGGGTTGTAAAGTACTTTCAGCGGGGAGGAAGGTGTTGT…	Enterobacter cloacae strain FC1376 16S ribosomal RNA gene, partial sequence	2482	2482	100	0	100	D	D	D	101	2013-09-10	YPDA	1.09691	15	42	1	GHO	ND	1	0
Datura wrightii	AM0284	Bacteria	TTGCTCCCNGGGTGACGAGCGGCGGACGGGTGAGTAATGTCTGGGAAACTGCCTGATGGAGGGGGATAACTACTGGAAACGGTAGCTAATACCGCATAACGTCGCAAGACCAAAGAGGGGGACCTTCGGGCCTCTTGCCATCAGATGTGCCCAGATGGGATTAGCTAGTAGGTGGGGTAATGGCTCACCTAGGCGACGATCCCTAGCTGGTCTGAGAGGATGACCAGCCACACTGGAACTGAGACACGGTCCAGACTCCTACGGGAGGCAGCAGTGGGGAATATTGCACAATGGGCGCAAGCCTGATGCAGCCATGCCGCGTGTGTGAAGAAGGCCTTCGGGTTGTAAAGCACTTTCAGCGAGGAGGAAGGTGGTGAACTTAATACGTTCATCAATTGA…	Serratia sp. strain PW7 16S ribosomal RNA gene, partial sequence	2455	2455	100	0	99	D	D	R	102	2013-09-11	YPDA	1.2492	15	48	1	GHO	26	1	0
Datura wrightii	AM0287	Bacteria	CGAGCTCTCCCAAATTGATTTTATGCTTGCATAAATGATTTTTGGATTCGGAGCGAGTGGCGAACTGGTGAGTAACACGTGGGTAACCTGCCCCGAAGCGGGGGATAACATTTGGAAACAAGTGCTAATACCGCATAATTAGTTGGAACCGCATGGTTCCAACTTGAAAGATGGCTCTGCTATCACTTTGGGATGGACCCGCGCCGTATTAGTTAGTTGGTGAGATAAAAGCCCACCAAGACGATGATACGTAGCCGACCTGAGAGGGTAATCGGCCACATTGGGACTGAGACACGGCCCAGACTCCTACGGGAGGCAGCAGTAGGGAATCTTCCACAATGGACGAAAGTCTGATGGAGCAACGCCGCGTGAGTGATGAAGGTTTTCGGATCGTAAAAC…	Lactobacillus kunkeei strain 110UY 16S ribosomal RNA gene, partial sequence	2538	2538	100	0	100	U	X	BB	EE	2013-09-11	SA	1.91645	15	49	1	GHO	30	1	0
Datura wrightii	AM0291	Bacteria	GCAGTCGAGCGGATGAGGTAGCTTGCTACCGGATTCAGCGGCGGACGGGTGAGTAATGCTTAGGAATCTGCCTATTAGTGGGGGACAACGTTCCGAAAGGAGCGCTAATACCGCATACGTCCTACGGGAGAAAGCAGGGGACCTTCGGGCCTTGCGCTAATAGATGAGCCTAAGTCGGATTAGCTAGTTGGTAGGGTAAAGGCCTACCAAGGCGACGATCTGTAGCGGGTCTGAGAGGATGATCCGCCACACTGGGACTGAGACACGGCCCAGACTCCTACGGGAGGCAGCAGTGGGGAATATTGGACAATGGGGGGAACCCTGATCCAGCCATGCCGCGTGTGTGAAGAAGGCCTTTTGGTTGTAAAGCACTTTAAGCGAGGAGGAGGCTACCTAGAT…	Acinetobacter sp. TF1-33 16S ribosomal RNA gene, partial sequence	2479	2479	100	0	100	T	II	UU	103	2013-09-13	SA	-0.124939	15	46	1	GHO	ND	1	1
Datura wrightii	AM0292	Bacteria	CAGCTTGCTGCTTCGCTGACGAGTGGCGGACGGGTGAGTAATGTCTGGGGATCTGCCCGATGGAGGGGGATAACCACTGGAAACGGTGGCTAATACCGCATAACGTCGCAAGACCAAAGTGGGGGACCTTCGGGCCTCACACCATCGGATGAACCCAGATGGGATTAGCTAGTAGGTGGGGTAACGGCTCACCTAGGCGACGATCCCTAGCTGGTCTGAGAGGATGACCAGCCACACTGGAACTGAGACACGGTCCAGACTCCTACGGGAGGCAGCAGTGGGGAATATTGCACAATGGGCGCAAGCCTGATGCAGCCATGCCGCGTGTATGAAGAAGGCCTTCGGGTTGTAAAGTACTTTCAGCGGGGAGGAAGGGATGNCGTTTAATACGCGNCGTCA…	Mixta gaviniae strain DSM 22758 chromosome, complete genome	2452	17078	100	0	99	D	FF	WW	EEE	2013-09-22	SA	2	17	51	1	GHI	30	0	1
Datura wrightii	AM0300	Bacteria	CAGCTTGCTGCTTTGCTGACGAGTGGCGGACGGGTGAGTAATGTCTGGGAAACTGCCTGATGGAGGGGGATAACTACTGGAAACGGTAGCTAATACCGCATAACGTCGCAAGACCAAAGTGGGGGACCTTCGGGCCTCATGCCATCAGATGTGCCCAGATGGGATTAGCTAGTAGGTGGGGTAACGGCTCACCTAGGCGACGATCCCTAGCTGGTCTGAGAGGATGACCAGCCACACTGGAACTGAGACACGGTCCAGACTCCTACGGGAGGCAGCAGTGGGGAATATTGCACAATGGGCGCAAGCCTGATGCAGCCATGCCGCGTGTATGAAGAAGGCCTTCGGGTTGTAAAGTACTTTCAGCGAGGAGGAAGGGGTTAAGGTTAATAACCTTGGCCA…	Cronobacter sp. strain BAB-5885 16S ribosomal RNA gene, partial sequence	2452	2452	100	0	100	J	Q	Q	R	2013-09-11	MEA	2.39794	15	48	1	GHO	26	1	0
Datura wrightii	AM0302	Bacteria	GTAGCTTGCTACTTTGCTGACGAGTGGCGGACGGGTGAGTAATGTCTGGGGATCTGCCTGATGGAGGGGGATAACTACTGGAAACGGTAGCTAATACCGCATAATGTCGCAAGACCAAAGCGGGGGACTTTCGGGCCTCGCACCATCAGATGAACCCAGATGGGATTAGCTAGTAGGTAAGGTAATGGCTTACCTAGGCGACGATCCCTAGCTGGTCTGAGAGGATGACCAGCCACACTGGAACTGAGACACGGTCCAGACTCCTACGGGAGGCAGCAGTGGGGAATATTGCACAATGGGCGCAAGCCTGATGCAGCCATGCCGCGTGTATGAAGAAGGCCTTCGGGTTGTAAAGTACTTTCAGTCAGGAGGAAGGGTGTGAAATTAATACTTTCACGC…	Rosenbergiella sp. DFMS05 16S ribosomal RNA gene, partial sequence	2459	2459	100	0	99	J	J	J	FFF	2013-09-11	MEA	1.01072	15	45	1	GHO	23	1	0
Datura wrightii	AM0303	Bacteria	GCTTGCTCTCGGGTGACGAGTGGCGGACGGGTGAGTAATGTCTGGGAAACTGCCTGATGGAGGGGGATAACTACTGGAAACGGTAGCTAATACCGCATAACGTCGCAAGACCAAAGAGGGGGACCTTCGGGCCTCTTGCCATCAGATGTGCCCAGATGGGATTAGCTAGTAGGTGGGGTAACGGCTCACCTAGGCGACGATCCCTAGCTGGTCTGAGAGGATGACCAGCCACACTGGAACTGAGACACGGTCCAGACTCCTACGGGAGGCAGCAGTGGGGAATATTGCACAATGGGCGCAAGCCTGATGCAGCCATGCCGCGTGTATGAAGAAGGCCTTCGGGTTGTAAAGTACTTTCAGCGGGGAGGAAGGTGTTGTGGTTAATAACCGCAGCAATTG…	Enterobacter asburiae M4 gene for 16S ribosomal RNA, partial sequence	2358	2358	100	0	100	D	D	D	FF	2013-09-11	MEA	1.01072	15	45	1	GHO	23	1	0
Datura wrightii	AM0304	Bacteria	GAGCTTGCTCTCGGGTGACGAGTGGCGGACGGGTGAGTAATGTCTGGGAAACTGCCTGATGGAGGGGGATAACTACTGGAAACGGTAGCTAATACCGCATAACGTCGCAAGACCAAAGAGGGGGACCTTCGGGCCTCTTGCCATCAGATGTGCCCAGATGGGATTAGCTAGTAGGTGGGGTAACGGCTCACCTAGGCGACGATCCCTAGCTGGTCTGAGAGGATGACCAGCCACACTGGAACTGAGACACGGTCCAGACTCCTACGGGAGGCAGCAGTGGGGAATATTGCACAATGGGCGCAAGCCTGATGCAGCCATGCCGCGTGTATGAAGAAGGCCTTCGGGTTGTAAAGTACTTTCAGCGGGGAGGAAGGTGTTGTGGTTAATAACCGCAGCAAT…	Enterobacter asburiae M4 gene for 16S ribosomal RNA, partial sequence	2448	2448	100	0	100	D	D	D	FF	2013-09-11	MEA	1	15	45	1	GHO	23	1	0
Datura wrightii	AM0306	Bacteria	TTGCTCTCCGGGTGACGAGTGGCGGACGGGTGAGTAATGTCTGGGAAACTGCCCGGTGGAGGGGGATAACTACTGGAAACGGTAGCTAATACCGCATAACGTCTTCGGACCAAAGTGGGGGATCTTCGGACCTCACGCCACCGGATGTGCCCAGATGGGATTAGCTAGTAGGTGGGGTAACGGCTCACCTAGGCGACGATCCCTAGCTGGTCTGAGAGGATGACCAGCCACACTGGAACTGAGACACGGTCCAGACTCCTACGGGAGGCAGCAGTGGGGAATATTGCACAATGGGCGCAAGCCTGATGCAGCCATGCCGCGTGTATGAAGAAGGCCTTCGGGTTGTAAAGTACTTTCAGCGGGGAGGAAGGCGGTGAGGTTAATAACCTNGCCGATTGA…	Erwinia soli strain NA-1-14-1 16S ribosomal RNA gene, partial sequence	2452	2452	100	0	99	D	D	EEE	104	2013-09-03	MEA	1	15	42	-1	GHO	13	1	1
Datura wrightii	AM0309	Bacteria	GTAGCTTGCTACTTTGCTGACGAGTGGCGGACGGGTGAGTAATGTCTGGGGATCTGCCTGATGGAGGGGGATAACTACTGGAAACGGTAGCTAATACCGCATAATGTCGCAAGACCAAAGCGGGGGACTTTCGGGCCTCGCACCATCAGATGAACCCAGATGGGATTAGCTAGTAGGTAGGGTAATGGCTTACCTAGGCGACGATCCCTAGCTGGTCTGAGAGGATGACCAGCCACACTGGAACTGAGACACGGTCCANGACTCCTACGGGAGGCAGCAGTGGGGAATATTGCACAATGGGCGCAAGCCTGATGCAGCCATGCCGCGTGTATGAAGAAGGCCTTCGGGTTGTAAAGTACTTTCAGTCAGGAGGAAGGGTGTGAAATTAATACTTTCACG…	Rosenbergiella sp. DFMS05 16S ribosomal RNA gene, partial sequence	2466	2466	100	0	100	J	J	J	105	2013-09-24	MEA	1.69897	15	52	1	GHO	ND	1	0
Datura wrightii	AM0310	Bacteria	GCAGCTTGCTGCTTNGCTGACGAGTGGCGGACGGGTGAGTAATGTCTGGGGATCTGCCCGATGGAGGGGGATAACCACTGGAAACGGTGGCTAATACCGCATAACGTCGCAAGACCAAAGTGGGGGACCTTCGGGCCTCACACCATCGGATGAACCCAGATGGGATTAGCTAGTAGGTGGGGTAACGGCTCACCTAGGCGACGATCCCTAGCTGGTCTGAGAGGATGACCAGCCACACTGGAACTGAGACACGGTCCAGACTCCTACGGGAGGCAGCAGTGGGGAATATTGCACAATGGGCGCAAGCCTGATGCAGCCATGCCGCGTGTATGAAGAAGGCCTTCGGGTTGTAAAGTACTTTCAGCGGGGAGGAAGGGATGACGTTTAATACGCGNCGTC…	Mixta gaviniae strain DSM 22758 chromosome, complete genome	2446	2446	100	0	100	D	FF	WW	EEE	2013-09-24	MEA	1.69897	15	52	1	GHO	ND	1	0
Datura wrightii	AM0312	Bacteria	TTGCTCCTCGGGTGACGAGTGGCGGACGGGTGAGTAATGTCTGGGAAACTGCCCGATGGAGGGGGATAACTACTGGAAACGGTAGCTAATACCGCATAACGTCGCAAGACCAAAGTGGGGGACCTTCGGGCCTCACACCATCGGATGTGCCCAGATGGGATTAGCTAGTAGGTGGGGTAACGGCTCACCTAGGCGACGATCCCTAGCTGGTCTGAGAGGATGACCAGCCACACTGGAACTGAGACACGGTCCAGACTCCTACGGGAGGCAGCAGTGGGGAATATTGCACAATGGGCGCAAGCCTGATGCAGCCATGCCGCGTGTATGAAGAAGGCCTTCGGGTTGTAAAGTACTTTCAGCGGGGAGGAAGGCGATGCGGTTAATAACCGCGTCGATTGA…	Pantoea agglomerans strain Mz23 16S ribosomal RNA gene, partial sequence	2453	2453	100	0	100	D	FF	TT	106	2013-09-24	MEA	1.75967	15	55	1	GHO	25	1	0
Datura wrightii	AM0313	Bacteria	GCTACCTACTTCTTTTGCAACCCACTCCCATGGTGTGACGGGCGGTGTGTACAAGGCCCGGGAACGTATTCACCGTGGCATTCTGATCCACGATTACTAGCGATTCCGACTTCACGGAGTCGAGTTGCAGACTCCGATCCGGACTACGACGCACTTTATGAGGTCCGCTTGCTCTCGCGAGGTCGCTTCTCTTTGTATGCGCCATTGTAGCACGTGTGTAGCCCTACTCGTAAGGGCCATGATGACTTGACGTCATCCCCACCTTCCTCCGGTTTATCACCGGCAGTCTCCTTTGAGTTCCCGACCGAATCGCTGGCAACAAAGGATAAGGGTTGCGCTCGTTGCGGGACTTAACCCAACATTTCACAACACGAGCTGACGACAGCCATGCAGCACCTG…	Pantoea sp. strain HA16-18 16S ribosomal RNA gene, partial sequence	1718	1718	100	0	99	D	FF	CCC	107	2013-09-11	MEA	1.80277	15	46	1	GHO	25	1	0
Datura wrightii	AM0314	Bacteria	AGCTTGCTACTTTGCTGACGAGTGGCGGACGGGTGAGTAATGTCTGGGGATCTGCCTGATGGAGGGGGATAACTACTGGAAACGGTAGCTAATACCGCATAATGTCGCAAGACCAAAGCGGGGGACTTTCGGGCCTCGCACCATCAGATGAACCCAGATGGGATTAGCTAGTAGGTAAGGTAATGGCTTACCTAGGCGACGATCCCTAGCTGGTCTGAGAGGATGACCAGCCACACTGGAACTGAGACACGGTCCAGACTCCTACGGGAGGCAGCAGTGGGGAATATTGCACAATGGGCGCAAGCCTGATGCAGCCATGCCGCGTGTATGAAGAAGGCCTTCGGGTTGTAAAGTACTTTCAGTCAGGAGGAAGGGTGTGAAATTAATACTTTCACNCAT…	Rosenbergiella sp. DFMS05 16S ribosomal RNA gene, partial sequence	2459	2459	100	0	100	J	J	J	108	2013-09-24	MEA	1.29557	15	56	1	GHO	13	1	1
Datura wrightii	AM0315	Bacteria	GCTTGCTCCTTGATTCAGCGGCGGACGGGTGAGTAATGCCTAGGAATCTGCCTGGTAGTGGGGGACAACGTTTCGAAAGGAACGCTAATACCGCATACGTCCTACGGGAGAAAGCAGGGGACCTTCGGGCCTTGCGCTATCAGATGAGCCTAGGTCGGATTAGCTTGTTGGTGAGGTAATGGCTCACCAAGGCGACGATCCGTAACTGGTCTGAGAGGATGATCAGTCACACTGGAACTGAGACACGGTCCAGACTCCTACGGGAGGCAGCAGTGGGGAATATTGGACAATGGGCGAAAGCCTGATCCAGCCATGCCGCGTGTGTGAAGAAGGTCTTCGGATTGTAAAGCACTTTAAGTTGGGAGGAAGGGTTGTAGATTAATACTCTGCAATTTTGAC…	Pseudomonas fulva strain FDAARGOS_167 chromosome, complete genome	2452	17146	100	0	100	F	F	40	109	2013-09-11	LBA	3.12872	15	45	1	GHO	23	1	0
Datura wrightii	AM0316	Bacteria	AGAGAGCTTGCTCTCGGGTGACGAGTGGCGGACGGGTGAGTAATGTCTGGGAAACTGCCTGATGGAGGGGGATAACTACTGGAAACGGTAGCTAATACCGCATAACGTCGCAAGACCAAAGAGGGGGACCTTCGGGCCTCTTGCCATCAGATGTGCCCAGATGGGATTAGCTAGTAGGTGGGGTAACGGCTCACCTAGGCGACGATCCCTAGCTGGTCTGAGAGGATGACCAGCCACACTGGAACTGAGACACGGTCCAGACTCCTACGGGAGGCAGCAGTGGGGAATATTGCACAATGGGCGCAAGCCTGATGCAGCCATGCCGCGTGTATGAAGAAGGCCTTCGGGTTGTAAAGTACTTTCAGCGGGGAGGAAGGTGTTGTGGTTAATAACCNCAGC…	Enterobacter kobei strain WCHEK045523 chromosome, complete genome	2459	19597	100	0	99	D	D	D	FF	2013-09-11	LBA	3.12872	15	45	1	GHO	23	1	0
Datura wrightii	AM0317	Bacteria	TTGCTCCTCGATTCAGCGGCGGACGGGTGAGTAATGCCTAGGAATCTGCCTAGTAGTGGGGGACAACGTTTCGAAAGGAACGCTAATACCGCATACGTCCTACGGGAGAAAGTGGGGGATCTTCGGACCTCACGCTATTAGATGAGCCTAGGTCGGATTAGCTAGTTGGTAGGGTAAAGGCCTACCAAGGCGACGATCCGTAACTGGTCTGAGAGGATGATCAGTCACACTGGAACTGAGACACGGTCCAGACTCCTACGGGAGGCAGCAGTGGGGAATATTGGACAATGGGCGAAAGCCTGATCCAGCCATGCCGCGTGTGTGAAGAAGGCCTTCGGGTCGTAAAGCACTTTAAGTTGGGAGGAAGGGCTCATAGCGAATACCTGTGAGTTTTGACGT…	Pseudomonas oryzihabitans strain MELON2A 16S ribosomal RNA gene, partial sequence	2450	2450	100	0	100	P	P	P	W	2013-09-13	LBA	-0.60206	15	46	1	GHO	ND	1	1
Datura wrightii	AM0318	Bacteria	GCTACCTACTTCTTTTGCAACCCACTCCCATGGTGTGACGGGCGGTGTGTACAAGGCCCGGGAACGTATTCACCGTGGCATTCTGATCCACGATTACTAGCGATTCCGACTTCACGGAGTCGAGTTGCAGACTCCGATCCGGACTACGACGCACTTTATGAGGTCCGCTTGCTCTCGCGAGGTCGCTTCTCTTTGTATGCGCCATTGTAGCACGTGTGTAGCCCTACTCGTAAGGGCCATGATGACTTGACGTCATCCCCACCTTCCTCCGGTTTATCACCGGCAGTCTCCTTTGAGTTCCCGACCGAATCGCTGGCAACAAAGGATAAGGGTTGCGCTCGTTGCGGGACTTAACCCAACATTTCACAACACGAGCTGACGACAGCCATGCAGCACCTG…	Pantoea sp. strain HA16-18 16S ribosomal RNA gene, partial sequence	1651	1651	100	0	99	D	FF	CCC	110	2013-09-11	LBA	1.75012	15	46	1	GHO	25	1	0
Datura wrightii	AM0319	Bacteria	AGTGGCGAACGGGTGAGTAACACGTGAGTAACCTGCCCTTGACTCTGGGATAAGCCTGGGAAACTGGGTCTAATACCGGATATGACCTTCCATCGCATGGTGGTTGGTGGAAAGCTTTTGTGGTTTTGGATGGACTCGCGGCCTATCAGCTTGTTGGTGAGGTAATGGCTTACCAAGGCGACGACGGGTAGCCGGCCTGAGAGGGTGACCGGCCACACTGGGACTGAGACACGGCCCAGACTCCTACGGGAGGCAGCAGTGGGGAATATTGCACAATGGGCGCAAGCCTGATGCAGCGACGCCGCGTGAGGGATGACGGCCTTCGGGTTGTAAACCTCTTTCAGTAGGGAAGAAGCGAAAGTGACGGTACCTGCAGAAGAAGCGCCGGCTAACTACGTG…	Arthrobacter globiformis strain SPB25 16S ribosomal RNA gene, partial sequence	2408	2408	100	0	100	E	26	41	111	2013-09-11	LBA	1.75012	15	46	1	GHO	25	1	0
Datura wrightii	AM0321	Bacteria	TGGATTAGTGGCGAACGGGTGAGTAACACGTGAGTAACCTGCCCTTAACTCTGGGATAAGCCTGGGAAACTGGGTCTAATACCGGATAGGAGCGTCCACCGCATGGTGGGTGTTGGAAAGATTTATCGGTTTTGGATGGACTCGCGGCCTATCAGCTTGTTGGTGAGGTAATGGCTCACCAAGGCGACGACGGGTAGCCGGCCTGAGAGGGTGACCGGCCACACTGGGACTGAGACACGGCCCAGACTCCTACGGGAGGCAGCAGTGGGGAATATTGCACAATGGGCGAAAGCCTGATGCAGCGACGCCGCGTGAGGGATGACGGCCTTCGGGTTGTAAACCTCTTTCAGTAGGGAAGAAGCGAAAGTGACGGTACCTGCAGAAGAAGCACCGGCTAAC…	Micrococcus sp. strain urmia17 16S ribosomal RNA gene, partial sequence	2381	2381	100	0	99	E	E	E	SS	2013-09-11	LBA	0.30103	15	45	1	GHO	23	1	0
Datura wrightii	AM0322	Bacteria	GACAGATAAGGAGCTTGCTCCTTTGACGTTAGCGGCGGACGGGTGAGTAACACGTGCGTAACCTACCTATAAGACTGGAATAACTCCGGGAAACCGGGGCTAATGCCGGATAACATATAGAACCGCATGGTTCTATAGTGAAAGATGGTTTTGCTATCACTTATAGATGGACCCGCGCCGTATTAGCTAGTTGGTAAGGTAATGGCTTACCAAGGCGACGATACGTAGCCGACCTGAGAGGGTGATCGGCCACACTGGAACTGAGACACGGTCCAGACTCCTACGGGAGGCAGCAGTAGGGAATCTTCCGCAATGGGCGAAAGCCTGACGGAGCAACGCCGCGTGAGTGATGAAGGGTTTCGGCTCGTAAAACTCTGTTATTAGGGAAGAACATATGTG…	Staphylococcus haemolyticus strain APBSIITMB11 16S ribosomal RNA gene, partial sequence	2520	2520	100	0	100	B	B	EE	112	2013-09-02	LBA	1.17609	15	40	1	GHO	21	1	0
Datura wrightii	AM0323	Bacteria	GCAACCTGCCCTCAAGTTTGGGACAACTACCGGAAACGGTAGCTAATACCGAATAGTTGTTTTCTTCTCCTGAAGAGAACTGGAAAGACGGAGCAATCTGTCACTTGGGGATGGGCCTGCGGCGCATTAGCTAGTTGGTGGGGTAACGGCTCACCAAGGCGACGATGCGTAGCCGACCTGAGAGGGTGATCGGCCACACTGGGACTGAGACACGGCCCAGACTCCTACGGGAGGCAGCAGTAGGGAATCTTCCGCAATGGGCGAAAGCCTGACGGAGCAATGCCGCGTGAGTGATGAAGGTTTTCGGATCGTAAAGCTCTGTTGCCAGGGAAGAACGCTTGGGAGAGTAACTGCTCTCAAGGTGACGGTACCTGAGAAGAAAGCCCCGGCTAACTACGT…	Paenibacillus tundrae strain AIB0216B 16S ribosomal RNA gene, partial sequence	2374	2374	100	0	99	DD	JJ	XX	113	2013-09-22	LBA	1.8293	16	47	1	GHI	40	0	1
Datura wrightii	AM0324	Bacteria	CTTGCTCCTGTGATGAGTGGCGAACGGGTGAGTAACACGTGAGTAACCTGCCCCTGACTCTGGGATAAGCGTTGGAAACGACGTCTAATACTGGATATGACTACTGGTCGCATGGCCTGGTGGTGGAAAGATTTTTTGGTTGGGGATGGACTCGCGGCCTATCAGCTTGTTGGTGAGGTAATGGCTCACCAAGGCGACGACGGGTAGCCGGCCTGAGAGGGTGACCGGCCACACTGGGACTGAGACACGGCCCAGACTCCTACGGGAGGCAGCAGTGGGGAATATTGCACAATGGGCGAAAGCCTGATGCAGCAACGCCGCGTGAGGGATGACGGCCTTCGGGTTGTAAACCTCTTTTAGTAGGGAAGAAGCGAAAGTGACGGTACCTGCAGAAAAAGC…	Curtobacterium flaccumfaciens strain DJY-6 16S ribosomal RNA gene, partial sequence	2414	2414	100	0	100	Q	R	S	114	2013-09-22	LBA	1.8293	16	47	1	GHI	40	0	1
Datura wrightii	AM0325	Bacteria	ACGATGAAGCCCAGCTTGCTGGGTGGATTAGTGGCGAACGGGTGAGTAACACGTGAGTAACCTGCCCTTAACTCTGGGATAAGCCTGGGAAACTGGGTCTAATACCGGATAGGAGCGTCCACCGCATGGTGGGTGTTGGAAAGATTTATCGGTTTTGGATGGACTCGCGGCCTATCAGCTTGTTGGTGAGGTAATGGCTCACCAAGGCGACGACGGGTAGCCGGCCTGAGAGGGTGACCGGCCACACTGGGACTGAGACACGGCCCAGACTCCTACGGGAGGCAGCAGTGGGGAATATTGCACAATGGGCGCAAGCCTGATGCAGCGACGCCGCGTGAGGGATGACGGCCTTCGGGTTGTAAACCTCTTTCAGTAGGGAAGAAGCGAAAGTGACGGTAC…	Micrococcus luteus strain SA211 chromosome, complete genome	2448	4887	100	0	99	E	E	E	VV	2013-09-22	LBA	-0.30103	16	47	1	GHI	40	0	1
Datura wrightii	AM0326	Bacteria	GCTTGCTTCTCTGATGGTTAGCGGCGGACGGGTGAGTAACACGTAGGCAACCTGCCCTCAAGTTTGGGACAACTACCGGAAACGGTAGCTAATACCGAATAGTTGTTTTCTTCTCCTGAAGAGAACTGGAAAGACGGAGCAATCTGTCACTTGGGGATGGGCCTGCGGCGCATTAGCTAGTTGGTGGGGTAACGGCTCACCAAGGCGACGATGCGTAGCCGACCTGAGAGGGTGATCGGCCACACTGGGACTGAGACACGGCCCAGACTCCTACGGGAGGCAGCAGTAGGGAATCTTCCGCAATGGGCGAAAGCCTGACGGAGCAATGCCGCGTGAGTGATGAAGGTTTTCGGATCGTAAAGCTCTGTTGCCAGGGAAGAACGCTTGGGAGAGTAACTG…	Paenibacillus tundrae strain AIB0216C 16S ribosomal RNA gene, partial sequence	2457	2457	100	0	99	DD	JJ	XX	115	2013-09-22	LBA	0.875061	16	47	1	GHI	40	0	1
Datura wrightii	AM0327	Bacteria	GCTTGCTTCTCTGATGGTTAGCGGCGGACGGGTGAGTAACACGTAGGCAACCTGCCCTCAAGTTTGGGACAACTACCGGAAACGGTAGCTAATACCGAATAGTTGTTTTCTTCTCCTGAAGAGAACTGGAAAGACGGAGCAATCTGTCACTTGGGGATGGGCCTGCGGCGCATTAGCTAGTTGGTGGGGTAACGGCTCACCAAGGCGACGATGCGTAGCCGACCTGAGAGGGTGATCGGCCACACTGGGACTGAGACACGGCCCAGACTCCTACGGGAGGCAGCAGTAGGGAATCTTCCGCAATGGGCGAAAGCCTGACGGAGCAATGCCGCGTGAGTGATGAAGGTTTTCGGATCGTAAAGCTCTGTTGCCAGGGAAGAACGCTTGGGAGAGTAACTG…	Paenibacillus tundrae strain AIB0216C 16S ribosomal RNA gene, partial sequence	2457	2457	100	0	99	DD	JJ	XX	116	2013-09-22	LBA	-0.60206	20	50	1	GHI	30	0	0
Datura wrightii	AM0328	Bacteria	AGCTTGCTCTCGGGTGACGAGTGGCGGACGGGTGAGTAATGTCTGGGAAACTGCCTGATGGAGGGGGATAACTACTGGAAACGGTAGCTAATACCGCATAACGTCGCAAGACCAAAGAGGGGGACCTTCGGGCCTCTTGCCATCAGATGTGCCCAGATGGGATTAGCTAGTAGGTGGGGTAACGGCTCACCTAGGCGACGATCCCTAGCTGGTCTGAGAGGATGACCAGCCACACTGGAACTGAGACACGGTCCAGACTCCTACGGGAGGCAGCAGTGGGGAATATTGCACAATGGGCGCAAGCCTGATGCAGCCATGCCGCGTGTATGAAGAAGGCCTTCGGGTTGTAAAGTACTTTCAGCGGGGAGGAAGGTGTTGTGGTTAATAACCNCAGCAATT…	Enterobacter kobei strain WCHEK045523 chromosome, complete genome	2443	19467	100	0	99	D	D	D	FF	2013-09-22	LBA	0.875061	19	49	1	GHI	25	0	0
Datura wrightii	AM0329	Bacteria	GCTTGCTTCTCTGATGGTTAGCGGCGGACGGGTGAGTAACACGTAGGCAACCTGCCCTCAAGTTTGGGACAACTACCGGAAACGGTAGCTAATACCGAATAGTTGTTTTCTTCTCCTGAAGAGAACTGGAAAGACGGAGCAATCTGTCACTTGGGGATGGGCCTGCGGCGCATTAGCTAGTTGGTGGGGTAACGGCTCACCAAGGCGACGATGCGTAGCCGACCTGAGAGGGTGATCGGCCACACTGGGACTGAGACACGGCCCAGACTCCTACGGGAGGCAGCAGTAGGGAATCTTCCGCAATGGGCGAAAGCCTGACGGAGCAATGCCGCGTGAGTGATGAAGGTTTTCGGATCGTAAAGCTCTGTTGCCAGGGAAGAACGCTTGGGAGAGTAACTG…	Paenibacillus sp. O199 16S ribosomal RNA gene, partial sequence	2486	2486	100	0	100	DD	JJ	XX	117	2013-09-22	LBA	0.69897	18	48	1	GHI	25	0	0
Datura wrightii	AM0330	Bacteria	CTTGCTTCTCTGATGGTTAGCGGCGGACGGGTGAGTAACACGTAGGCAACCTGCCCTCAAGTTTGGGACAACTACCGGAAACGGTAGCTAATACCGAATAGTTGTTTTCTTCTCCTGAAGAGAACTGGAAAGACGGAGCAATCTGTCACTTGGGGATGGGCCTGCGGCGCATTAGCTAGTTGGTGGGGTAACGGCTCACCAAGGCGACGATGCGTAGCCGACCTGAGAGGGTGATCGGCCACACTGGGACTGAGACACGGCCCAGACTCCTACGGGAGGCAGCAGTAGGGAATCTTCCGCAATGGGCGAAAGCCTGACGGAGCAATGCCGCGTGAGTGATGAAGGTTTTCGGATCGTAAAGCTCTGTTGCCAGGGAAGAACGCTTGGGAGAGTAACTGC…	Paenibacillus tundrae strain AIB0216C 16S ribosomal RNA gene, partial sequence	2443	2443	100	0	100	DD	JJ	XX	118	2013-09-11	LBA	0.875061	15	45	1	GHO	23	1	0
Datura wrightii	AM0334	Bacteria	GATGGGAGCTTGCTCCCTGAAGTCAGCGGCGGACGGGTGAGTAACACGTGGGCAACCTGCCTGTAAGACTGGGATAACTCCGGGAAACCGGGGCTAATACCGGATAACTCTTTTCCTCACATGAGGAAAAGCTGAAAGATGGTTTCGGCTATCACTTACAGATGGGCCCGCGGCGCATTAGCTAGTTGGTGAGGTAACGGCTCACCAAGGCCACGATGCGTAGCCGACCTGAGAGGGTGATCGGCCACACTGGGACTGAGACACGGCCCAGACTCCTACGGGAGGCAGCAGTAGGGAATCTTCCGCAATGGACGAAAGTCTGACGGAGCAACGCCGCGTGAGTGATGAAGGTTTTCGGATCGTAAAACTCTGTTGTCAGGGAAGAACAAGTACCGGAGT…	Bacillus firmus strain MF-80 16S ribosomal RNA gene, partial sequence	2486	2486	100	0	100	GG	NN	42	119	2013-09-10	LBA	1.6721	15	43	1	GHO	ND	1	1
Datura wrightii	AM0336	Bacteria	AGCTTGCTCTTCGATTCAGCGGCGGACGGGTGAGTAATGCCTAGGAATCTGCCTAGTAGTGGGGGACAACGTTTCGAAAGGAACGCTAATACCGCATACGTCCTACGGGAGAAAGTGGGGGATCTTCGGACCTCACGCTATTAGATGAGCCTAGGTCGGATTAGCTAGTTGGTAGGGTAAAGGCCTACCAAGGCGACGATCCGTAACTGGTCTGAGAGGATGATCAGTCACACTGGAACTGAGACACGGTCCAGACTCCTACGGGAGGCAGCAGTGGGGAATATTGGACAATGGGCGAAAGCCTGATCCAGCCATGCCGCGTGTGTGAAGAAGGCCTTCGGGTCGTAAAGCACTTTAAGTTGGGAGGAAGGGCTCATAGCGAATACCTGTGAGTTTTGA…	Pseudomonas sp. strain HA15-38 16S ribosomal RNA gene, partial sequence	2453	2453	100	0	100	P	P	P	120	2013-09-10	LBA	1.6721	15	43	1	GHO	ND	1	1
Datura wrightii	AM0337	Bacteria	TTGCTCTCCGGGTGACGAGTGGCGGACGGGTGAGTAATGTCTGGGAAACTGCCCGGTGGAGGGGGATAACTACTGGAAACGGTAGCTAATACCGCATAACGTCTTCGGACCAAAGTGGGGGATCTTCGGACCTCACGCCACCGGATGTGCCCAGATGGGATTAGCTAGTAGGTGGGGTAACGGCTCACCTAGGCGACGATCCCTAGCTGGTCTGAGAGGATGACCAGCCACACTGGAACTGAGACACGGTCCAGACTCCTACGGGAGGCAGCAGTGGGGAATATTGCACAATGGGCGCAAGCCTGATGCAGCCATGCCGCGTGTATGAAGAAGGCCTTCGGGTTGTAAAGTACTTTCAGCGGGGAGGAAGGCGGTGAGGTTAATAACCTCGCCGATTGA…	Pantoea sp. strain F3h 16S ribosomal RNA gene, partial sequence	2455	2455	100	0	100	D	D	EEE	121	2013-09-10	LBA	2.07004	15	43	1	GHO	ND	1	1
Datura wrightii	AM0339	Bacteria	TTGCTCCCTGATGTTAGCGGCGGACGGGTGAGTAACACGTGGGTAACCTGCCTGTAAGACTGGGATAACTCCGGGAAACCGGGGCTAATACCGGATGCTTGTTTGAACCGCATGGTTCAAACATAAAAGGTGGCTTCGGCTACCACTTACAGATGGACCCGCGGCGCATTAGCTAGTTGGTGAGGTAACGGCTCACCAAGGCGACGATGCGTAGCCGACCTGAGAGGGTGATCGGCCACACTGGGACTGAGACACGGCCCAGACTCCTACGGGAGGCAGCAGTAGGGAATCTTCCGCAATGGACGAAAGTCTGACGGAGCAACGCCGCGTGAGTGATGAAGGTTTTCGGATCGTAAAGCTCTGTTGTTAGGGAAGAACAAGTGCCGTTCAAATAGGGCG…	Bacillus sp. (in: Bacteria) strain Z4 16S ribosomal RNA gene, partial sequence	2477	2477	100	0	100	Y	BB	GG	122	2013-09-10	LBA	2.39794	15	44	1	GHO	ND	1	0
Datura wrightii	AM0340	Bacteria	GATGGAGTGCTTGCACTCCTGANGGTTAGCGGCGGACGGGTGAGTAACACGTAGGCAACCTGCCCTCAAGACTGGGATAACTACCGGAAACGGTAGCTAATACCGGATAATTTATTTTGCAGCATTGTGGAATAATGAAAGGCGGAGCAATCTGTCACTTGAGGATGGGCCTGCGGCGCATTAGCTAGTTGGTGGGGTAACGGCCCACCAAGGCGACGATGCGTAGCCGACCTGAGAGGGTGAACGGCCACACTGGGACTGAGACACGGCCCAGACTCCTACGGGAGGCAGCAGTAGGGAATCTTCCGCAATGGGCGAAAGCCTGACGGAGCAACGCCGCGTGAGTGATGAAGGTTTTCGGATCGTAAAGCTCTGTTGCCAAGGAAGAACGTCTTCTAG…	Paenibacillus lautus strain E7593-69 chromosome, complete genome	1526	12207	100	0	99	20	27	43	123	2013-09-10	LBA	3.1181	15	44	1	GHO	ND	1	0
Datura wrightii	AM0346	Bacteria	AGCGGATGAGGGANCTTGCTCCTGGATTCAGCGGCGGACGGGTGAGTAATGCCTAGGAATCTGCCTGGTAGTGGGGGATAACGTCCGGAAACGGGCGCTAATACCGCATACGTCCTGAGGGAGAAAGTGGGGGATCTTCGGACCTCACGCTATCAGATGAGCCTAGGTCGGATTAGCTAGTTGGTGGGGTAAAGGCCTACCAAGGCGACGATCCGTAACTGGTCTGAGAGGATGATCAGTCACACTGGAACTGAGACACGGTCCAGACTCCTACGGGAGGCAGCAGTGGGGAATATTGGACAATGGGCGAAAGCCTGATCCAGCCATGCCGCGTGTGTGAAGAAGGTCTTCGGATTGTAAAGCACTTTAAGTTGGGAGGAAGGGCAGTAAGTTAATACC…	Pseudomonas aeruginosa strain E29 16S ribosomal RNA gene, partial sequence	2363	2363	100	0	99	F	28	44	124	2013-10-04	LBA	3.39794	15	60	1	GHO	25	1	0
Datura wrightii	AM0348	Bacteria	CTTGCTTCTTTGCTGACGAGTGGCGGACGGGTGAGTAATGTCTGGGAAACTGCCCGATGGAGGGGGATAACTACTGGAAACGGTAGCTAATACCGCATAACGTCTTCGGACCAAAGAGGGGGACCTTCGGGCCTCTTGCCATCGGATGTGCCCAGATGGGATTAGCTAGTAGGTGGGGTAACGGCTCACCTAGGCGACGATCCCTAGCTGGTCTGAGAGGATGACCAGCCACACTGGAACTGAGACACGGTCCAGACTCCTACGGGAGGCAGCAGTGGGGAATATTGCACAATGGGCGCAAGCCTGATGCAGCCATGCCGCGTGTATGAAGAAGGCCTTCGGGTTGTAAAGTACTTTCAGCGGGGAGGAAGGGAGTGAGGTTAATAACCTCATTCATTG…	Pluralibacter gergoviae strain FDAARGOS_186 chromosome, complete genome	2444	17046	100	0	99	D	D	SS	125	2013-10-04	MEA	2.39794	15	60	1	GHO	25	1	0
Datura wrightii	AM0349	Bacteria	AGATAGCTTGCTATTTTTATGAAGAGCGGCGAACGGGTGAGTAACGCGCTGGGAAATCTGCCGAGTAGCGGGGGACAACGTTTGGAAACNAACGCTAATACCGCATAACAATGAGAATCGCATGATTCTTATTTAAAAGAAGCAATTGCTTCACTACTTGATGATCCCGCGTTGTATTAGCTAGTTGGTAGTGTAAAGGACTACCAAGGCGATGATACATAGCCGACCTGAGAGGGTGATCGGCCACACTGGGACTGAGACACGGCCCAGACTCCTACGGGAGGCAGCAGTAGGGAATCTTCGGCAATGGGGGCAACCCTGACCGAGCAACGCCGCGTGAGTGAAGAAGGTTTTCGGATCGTAAAACTCTGTTGTTAGAGAAGAACGTTAAGTAGAGTG…	Bacillus sp. (in: Bacteria) strain BPMM 16S ribosomal RNA gene, partial sequence	2493	2493	100	0	100	S	U	W	126	2013-10-05	LBA	0.39794	15	62	-1	GHO	26	1	1
Datura wrightii	AM0350	Bacteria	AGATAGCTTGCTATTTTTATGAAGAGCGGCGAACGGGTGAGTAACGCGTGGGAAATCTGCCGAGTAGCGGGGGACAACGTTTGGAAACGAACGCTAATACCGCATAACAATGAGAATCGCATGATTCTTATTTAAAAGAAGCAATTGCTTCACTACTTGATGATCCCGCGTTGTATTAGCTAGTTGGTAGTGTAAAGGACTACCAAGGCGATGATACATAGCCGACCTGAGAGGGTGATCGGCCACACTGGGACTGAGACACGGCCCAGACTCCTACGGGAGGCAGCAGTAGGGAATCTTCGGCAATGGGGGCAACCCTGACCGAGCAACGCCGCGTGAGTGAAGAAGGTTTTCGGATCGTAAAACTCTGTTGTTAGAGAAGAACGTTAAGTAGAGTGG…	Lactococcus garvieae JRC-LG2 gene for 16S ribosomal RNA, partial sequence	2475	2475	100	0	99	S	U	W	Y	2013-10-05	SA	0.39794	15	62	-1	GHO	26	1	1
Datura wrightii	AM0353	Bacteria	GAGCTTGCTCCTTTGACGTTAGCGGCGGACGGGTGAGTAACACGTGGGTAACCTACCTATAAGACTGGAATAACTCCGGGAAACCGGGGCTAATGCCGGATAACATATAGAACCGCATGGTTCTATAGTGAAAGATGGTTTTGCTATCACTTATAGATGGACCCGCGCCGTATTAGCTAGTTGGTAAGGTAATGGCTTACCAAGGCGACGATACGTAGCCGACCTGAGAGGGTGATCGGCCACACTGGAACTGAGACACGGTCCAGACTCCTACGGGAGGCAGCAGTAGGGAATCTTCCGCAATGGGCGAAAGCCTGACGGAGCAACGCCGCGTGAGTGATGAAGGGTTTCGGCTCGTAAAACTCTGTTATTAGGGAAGAACATATGTGTAAGTAACTG…	Staphylococcus haemolyticus strain APBSIITMB11 16S ribosomal RNA gene, partial sequence	2500	2500	100	0	100	B	B	EE	II	2013-10-04	LBA	1.52179	15	58	1	GHO	27	1	0
Datura wrightii	AM0355	Bacteria	ACGGTAGCAGNAAGAAGCTTGCTTCTTTGCTGACGAGTGGCGGACGGGTGAGTAATGTCTGTGGAAACTGCCCGATGGAGGGGGATAACTACTGGAAACNGTAGCTAATACCGCATAACGTCTTCGGACCAAAGAGGGGGACCTTCGGGCCTCTTGCCATCGGATGTGCCCAGATGGGATTAGCTAGTAGGTGGGGTAACGGCTCACCTAGGCGACGATCCCTAGCTGGTCTGAGAGGATGACCAGCCACACTGGAACTGAGACACGGTCCAGACTCCTACGGGAGGCAGCAGTGGGGAATATTGCACAATGGGCGCAAGCCTGATGCAGCCATGCCGCGTGTATGAAGAAGGCCTTCGGGTTGTAAAGTACTTTCAGCGGGGAGGAAGGGAGTGAGGT…	Pluralibacter gergoviae strain FDAARGOS_186 chromosome, complete genome	2358	2358	100	0	100	D	D	SS	127	2013-10-04	LBA	1.52179	15	58	1	GHO	27	1	0
Datura wrightii	AM0356	Bacteria	ATGGATTGAGAGCTTGCTCTCAAGAAGTTAGCGGCGGACGGGTGAGTAACACGTGGGTAACCTGCCCATAAGACTGGGATAACTCCGGGAAACCGGGGCTAATACCGGATAACATTTTGAACTGCATGGTTCGAAATTGAAAGGCGGCTTCGGCTGTCACTTATGGATGGACCCGCGTCGCATTAGCTAGTTGGTGAGGTAACGGCTCACCAAGGCAACGATGCGTAGCCGACCTGAGAGGGTGATCGGCCACACTGGGACTGAGACACGGCCCAGACTCCTACGGGAGGCAGCAGTAGGGAATCTTCCGCAATGGACGAAAGTCTGACGGAGCAACGCCGCGTGAGTGATGAAGGCTTTCGGGTCGTAAAACTCTGTTGTTAGGGAAGAACAAGTGCT…	Bacillus sp. (in: Bacteria) strain BPMM 16S ribosomal RNA gene, partial sequence	2493	2493	100	0	100	R	S	U	V	2013-10-04	LBA	1.77815	15	58	1	GHO	27	1	0
Datura wrightii	AM0358	Bacteria	CGATGGAAGCTTGCTTCCAGGCGTCGAGCGGCGGACGGGTGAGTAATGCATGGGAATCTGCCCGGTAGTGGGGGATAACGTGTGGAAACGCACGCTAATACCGCATACGTCCTACGGGAGAAAGGAGGGGATCTTCGGACCTTTCGCTATCGGATGAGCCCATGTCGGATTAGCTGGTTGGTGGGGTAAAGGCCTACCAAGGCAACGATCCGTAGCTGGTCTGAGAGGATGATCAGCCACACTGGGACTGAGACACGGCCCAGACTCCTACGGGAGGCAGCAGTGGGGAATATTGGACAATGGGGGNAACCCTGATCCAGCCATGCCGCGTGTGTGAAGAAGGCTTTCGGGTTGTAAAGCACTTTCAGCGAGGAGGAAGTCATGGAGATTAATACCTTC…	Carnimonas nigrificans strain CTCBS 1 16S ribosomal RNA, partial sequence	2464	2464	100	0	100	EE	KK	YY	GGG	2013-10-04	SA	1.09691	15	57	1	GHO	24	1	0
Datura wrightii	AM0359	Bacteria	CGATGGAAGCTTGCTTCCAGGCGTCGAGCGGCGGACGGGTGAGTAATGCATGGGAATCTGCCCGGTAGTGGGGGATAACGTGTGGAAACGCACGCTAATACCGCATACGTCCTACGGGAGAAAGGAGGGGATCTTCGGACCTTTCGCTATCGGATGAGCCCATGTCGGATTAGCTGGTTGGTGGGGTAAAGGCCTACCAAGGCAACGATCCGTAGCTGGTCTGAGAGGATGATCAGCCACACTGGGACTGAGACACGGCCCAGACTCCTACGGGAGGCAGCAGTGGGGAATATTGGACAATGGGGGNAACCCTGATCCAGCCATGCCGCGTGTGTGAAGAAGGCTTTCGGGTTGTAAAGCACTTTCAGCGAGGAGGAAGTCATGGAGATTAATACCTTC…	Carnimonas nigrificans strain CTCBS 1 16S ribosomal RNA, partial sequence	2473	2473	100	0	100	EE	KK	YY	GGG	2013-10-04	LBA	1.04139	15	57	1	GHO	24	1	0
Datura wrightii	AM0360	Bacteria	ACAGATAAGGAGCTTGCTCCTTTGACGTTAGCGGCGGACGGGTGAGTAACACGTGGGTAACCTACCTATAAGACTGGAATAACTCCGGGAAACCGGGGCTAATGCCGGATAACATATAGAACCGCATGGTTCTATAGTGAAAGATGGTTTTGCTATCACTTATAGATGGACCCGCGCCGTATTAGCTAGTTGGTAAGGTAATGGCTTACCAAGGCGACGATACGTAGCCGACCTGAGAGGGTGATCGGCCACACTGGAACTGAGACACGGTCCAGACTCCTACGGGAGGCAGCAGTAGGGAATCTTCCGCAATGGGCGAAAGCCTGACGGAGCAACGCCGCGTGAGTGATGAAGGGTTTCGGCTCGTAAAACTCTGTTATTAGGGAAGAACATATGTGT…	Staphylococcus haemolyticus strain APBSIITMB11 16S ribosomal RNA gene, partial sequence	2509	2509	100	0	100	B	B	EE	II	2013-10-04	LBA	1.04139	15	57	1	GHO	24	1	0
Datura wrightii	AM0361	Bacteria	CGGATTAGCTGGTTGGTGGGGTAAAGGCCTACCAAGGCAACGATCCGTAGCTGGTCTGAGAGGATGATCAGCCACACTGGGACTGAGACACGGCCCAGACTCCTACGGGAGGCAGCAGTGGGGAATATTGGACAATGGGGGNAACCCTGATCCAGCCATGCCGCGTGTGTGAAGAAGGCTTTCGGGTTGTAAAGCACTTTCAGCGAGGAGGAAGTCATGGAGATTAATACCTTCCATGAAGGACGTTACTCGCAGAAGAAGCACCGGCTAACTCCGTGCCAGCAGCCGCGGTAATACGGAGGGTGCAAGCGTTAATCGGAATTACTGGGCGTAAAGGGCGCGTAGGCGGTCTGTTAAGCCAGATGTGAAAGCCCCGGGCTCAACCTGGGAACTGCATTT…	Carnimonas nigrificans strain CTCBS 1 16S ribosomal RNA, partial sequence	2159	2159	100	0	100	EE	KK	YY	128	2013-10-04	YPDA	1.24304	15	57	1	GHO	24	1	0
Datura wrightii	AM0363	Bacteria	GGAACGTATTCACCGTAGACATTCTGATCTACGATTACTAGCGATTCCGACTTCATGGAGTCGAGTTGCAGACTNCAATCCGGACTACGACATACTTTATGAGGATCCGCTTGCTCTCGCGAGTTCGGCTTCTCTTTGTATATGCCATTGTAGCACGTGTGTAGCCCTACGTCGTAAGGGCCATGATGACTTGACGTCATCCCCACCTTCCTCCGGTTTATCACCGGCAGTCTCCTTTGAGTNCCCACCATTACGTGCTGGCAACAAAGGATAAGGGTTGCGCTCGTTGCGGGACTTAACCCAACATTTCACAACACGAGCTGACGACAGCCATGCAGCACCTGTCTCANAGTTCCCGAAGGCACTAANCTATCTCTNGCAAATTCTCTGGATGTCAAG…	Hafnia alvei strain FE20 16S ribosomal RNA gene, partial sequence	1243	1243	100	0	100	J	J	45	129	2013-10-04	MEA	2.39794	15	59	1	GHO	21	1	0
Datura wrightii	AM0364	Bacteria	ACGTATTCACCGTAGCATTCTGATCTACGATTACTAGCGATTCCGACTTCATGGAGTCGAGTTGCAGACTNCAATCCGGACTACGACCTACTTTATGAGGATCCGCTTGCTCTCGCGAGTTGGCTTCTCTTTGTATATGCCATTGTAGCACGTGTGTAGCCCTACGTCGTAAGGGCCATGATGACTTGACGTCATCCCCACCTTCCTCCGGTTTGTCACCGGCAGTCTCCTTTGAGTNCCCACCATTACGTGCTGGNAACNAAGGATAAGGGTTGCGCTCGTTGCGGGACTTAACCCAACATTTCACAACACGAGCTGACGACAGCCATGCAGCACCTGTCTCANAGTTCCCGAAGGCACTAANCNATCTCTNGNAAATTCTCTGGATGTCAAGAGTAG…	Hafnia alvei strain 4G44 16S ribosomal RNA gene, partial sequence	1085	1085	100	0	100	J	J	46	130	2013-10-04	MEA	2.39794	15	59	1	GHO	21	1	0
Datura wrightii	AM0366	Bacteria	GATAAGGAGCTTGCTCCTTTGACGTTAGCGGCGGACGGGTGAGTAACACGTGGGTAACCTACCTATAAGACTGGAATAACTCCGGGAAACCGGGGCTAATGCCGGATAACATATAGAACCGCATGGTTCTATAGTGAAAGATGGTTTTGCTATCACTTATAGATGGACCCGCGCCGTATTAGCTAGTTGGTAAGGTAATGGCTTACCAAGGCGACGATACGTAGCCGACCTGAGAGGGTGATCGGCCACACTGGAACTGAGACACGGTCCAGACTCCTACGGGAGGCAGCAGTAGGGAATCTTCCGCAATGGGCGAAAGCCTGACGGAGCAACGCCGCGTGAGTGATGAAGGGTTTCGGCTCGTAAAACTCTGTTATTAGGGAAGAACATATGTGTAAG…	Staphylococcus haemolyticus strain APBSIITMB11 16S ribosomal RNA gene, partial sequence	2513	2513	100	0	100	B	B	EE	II	2013-10-04	LBA	2.08814	15	59	1	GHO	21	1	0
Datura wrightii	AM0371	Bacteria	ACGGTAGCAGAAAGAAGCTTGCTTCTTTGCTGACGAGTGGCGGACGGGTGAGTAATGTCTGGGAAACTGCCCGATGGAGGGGGATAACTACTGGAAACGGTAGCTAATACCGCATAACGTCTTCGGACCAAAGAGGGGGACCTTCGGGCCTCTTGCCATCGGATGTGCCCAGATGGGATTAGCTAGTAGGTGGGGTAACGGCTCACCTAGGCGACGATCCCTAGCTGGTCTGAGAGGATGACCAGCCACACTGGAACTGAGACACGGTCCAGACTCCTACGGGAGGCAGCAGTGGGGAATATTGCACAATGGGCGCAAGCCTGATGCAGCCATGCCGCGTGTATGAAGAAGGCCTTCGGGTTGTAAAGTACTTTCAGCGGGGAGGAAGGGAGTGAGGTT…	Pluralibacter gergoviae strain FDAARGOS_186 chromosome, complete genome	2482	17297	100	0	99	D	D	SS	AAA	2013-10-04	MEA	1.73239	15	61	1	GHO	27	1	0
Datura wrightii	AM0383	Bacteria	AGCTTGCTACTTTGCTGACGAGTGGCGGACGGGTGAGTAATGTCNGGGGATCTGCCTGATGGAGGGGGATAACTACTGGAAACGGTAGCTAATACCGCATAATGTCGCAAGACCAAAGCGGGGGACTTTCGGGCCTCGCACCATCAGATGAACCCAGATGGGATTAGCTAGTAGGTAAGGTAATGGCTTACCTAGGCGACGATCCCTAGCTGGTCTGAGAGGATGACCAGCCACACTGGAACTGAGACACGGTCCAGACTCCTACGGGAGGCAGCAGTGGGGAATATTGCACAATGGGCGCAAGCCTGATGCAGCCATGCCGCGTGTATGAAGAAGGCCTTCGGGTTGTAAAGTACTTTCAGTCAGGAGGAAGGGTGTGAAATTAATACTTTCACNCAT…	Phaseolibacter flectens strain RBSB68_C5 16S ribosomal RNA gene, partial sequence	2439	2439	100	0	100	J	J	J	FFF	2013-10-08	MEA	2.66978	15	72	-1	GHO	27	1	1
Datura wrightii	AM0385	Bacteria	GCAGTCGACGAGCTCTCCCAAATTGATTTTATGCTTGCATAAATGATTTTTGGATTCGGAGCGAGTGGCGAACTGGTGAGTAACACGTGGGTAACCTGCCCCGAAGCGGGGGATAACATTTGGAAACAAGTGCTAATACCGCATAATTAGTTGGAACCGCATGGTTCCAACTTGAAAGATGGCTCTGCTATCACTTTGGGATGGACCCGCGCCGTATTANTTAGTTGGTGAGATAAAAGCCCACCAAGACGATGATACGTAGCCGACCTGAGAGGGTAATCGGCCACATTGGGACTGANACACGGCCCANACTCCTACGGGAGGCAGCAGTAGGGAATCTTCCACAATGGACGAAAGTCTGATGGAGCAACGCCGCGTGAGTGATGAAGGTTTTCGGAT…	Lactobacillus kunkeei strain F002 16S ribosomal RNA gene, partial sequence	2498	2498	100	0	100	U	X	BB	133	2013-10-07	MEA	1.24304	15	68	1	GHO	28	1	0
Datura wrightii	AM0386	Bacteria	AGTAGCTTGCTACTTTGCTGACGAGTGGCGGACGGGTGAGTAATGTCTGGGGATCTGCCTGATGGAGGGGGATAACTACTGGAAACGGTAGCTAATACCGCATAATGTCGCAAGACCAAAGCGGGGGACTTTCGGGCCTCGCACCATCAGATGAACCCAGATGGGATTAGCTAGTAGGTAGGGTAATGGCTTACCTAGGCGACGATCCCTAGCTGGTCTGAGAGGATGACCAGCCACACTGGAACTGAGACACGGTCCAGACTCCTACGGGAGGCAGCAGTGGGGAATATTGCACAATGGGCGCAAGCCTGATGCAGCCATGCCGCGTGTATGAAGAAGGCCTTAGGGTTGTAAAGTACTTTCAGTCAGGAGGAAGGGTGTAAGATTAATACTCTTATG…	Rosenbergiella sp. DFMS05 16S ribosomal RNA gene, partial sequence	2470	2470	100	0	100	J	J	J	134	2013-10-07	LBA	0.352183	15	68	1	GHO	28	1	0
Datura wrightii	AM0390	Bacteria	TTGCTACTTTGCTGACGAGTGGCGGACGGGTGAGTAATGTCTGNGGGATCTGCCTGATGGAGGGGGATAACTACTGGAAACGGTAGCTAATACCGCATAATGTCGCAAGACCAAAGCGGGGGACTTTCGGGCCTCGCACCATCAGATGAACCCAGATGGGATTAGCTAGTAGGTANGGTAATGGCTTACCTAGGCGACGATCCCTAGCTGGTCTGAGAGGATGACCAGCCACACTGGAACTGAGACACGGTCCAGACTCCTACGGGAGGCAGCAGTGGGGAATATTGCACAATGGGCGCAAGCCTGATGCAGCCATGCCGCGTGTATGAAGAAGGCCTTCGGGTTGTAAAGTACTTTCAGTCAGGAGGAAGGGTGTGAAATTAATACTTTCATGCATTG…	Rosenbergiella sp. DFMS05 16S ribosomal RNA gene, partial sequence	2164	2164	100	0	96	J	30	48	135	2013-10-07	SA	1.21085	2	70	-1	plot	27	1	0
Datura wrightii	AM0394	Bacteria	AGGAGAGCTTGCTCTCTGGGTGACGAGCGGCGGACGGGTGAGTAATGTCTGGGAAACTGCCTGATGGAGGGGGATAACTACTGGAAACGGTAGCTAATACCGCATAACGTCGCAAGACCAAAGAGGGGGACCTTCGGGCCTCTTGCCATCAGATGTGCCCAGATGGGATTAGCTAGTAGGTGGGGTAATGGCTCACCTAGGCGACGATCCCTAGCTGGTCTGAGAGGATGACCAGCCACACTGGAACTGAGACACGGTCCAGACTCCTACGGGAGGCAGCAGTGGGGAATATTGCACAATGGGCGCAAGCCTGATGCAGCCATGCCGCGTGTGTGAAGAAGGCCTTCGGGTTGTAAAGCACTTTCAGCGAGGAGGAAGGTGGTGAACTTAATACGCTCA…	Serratia marcescens strain ZK2 16S ribosomal RNA gene, partial sequence	2475	2475	100	0	100	D	D	R	136	2013-10-07	SA	1.49831	15	65	1	GHO	24	1	0
Datura wrightii	AM0396	Bacteria	GTAGCTTGCTACTTTGCTGACGAGTGGCGGACGGGTGAGTAATGTCTGGGGATCTGCCTGATGGAGGGGGATAACTACTGGAAACGGTAGCTAATACCGCATAATGTCGCAAGACCAAAGCGGGGGACTTTCGGGCCTCGCACCATCAGATGAACCCAGATGGGATTAGCTAGTAGGTAAGGTAATGGCTTACCTAGGCGACGATCCCTAGCTGGTCTGAGAGGATGACCAGCCACACTGGAACTGAGACACGGTCCAGACTCCTACGGGAGGCAGCAGTGGGGAATATTGCACAATGGGCGCAAGCCTGATGCAGCCATGCCGCGTGTATGAAGAAGGCCTTCGGGTTGTAAAGTACTTTCAGTCAGGAGGAAGGGTGTGAAATTAATACTTTCACGC…	Rosenbergiella epipactidis strain 2.1A 16S ribosomal RNA gene, partial sequence	2459	2459	100	0	99	J	J	J	FFF	2013-10-07	MEA	-0.60206	15	64	1	GHO	27	1	0
Datura wrightii	AM0398	Bacteria	GTAGCTTGCTACTTTGCTGACGAGTGGCGGACGGGTGAGTAATGTCTGGGGATCTGCCTGATGGAGGGGGATAACTACTGGAAACGGTAGCTAATACCGCATAATGTCGCAAGACCAAAGCGGGGGACTTTCGGGCCTCGCACCATCAGATGAACCCAGATGGGATTAGCTAGTAGGTAAGGTAATGGCTTACCTAGGCGACGATCCCTAGCTGGTCTGAGAGGATGACCAGCCACACTGGAACTGAGACACGGTCCAGACTCCTACGGGAGGCAGCAGTGGGGAATATTGCACAATGGGCGCAAGCCTGATGCAGCCATGCCGCGTGTATGAAGAAGGCCTTCGGGTTGTAAAGTACTTTCAGTCAGGAGGAAGGGTGTGAAATTAATACTTTCACGC…	Rosenbergiella sp. DFMS05 16S ribosomal RNA gene, partial sequence	2468	2468	100	0	100	J	J	J	FFF	2013-10-07	LBA	1.24304	15	64	1	GHO	27	1	0
Datura wrightii	AM0399	Bacteria	TTGCTTCTTTGCTGACGAGTGGCGGACGGGTGAGTAATGTCTGGGAAACTGCCCGATGGAGGGGGATAACTACTGGAAACGGTAGCTAATACCGCATAACGTCTTCGGACCAAAGAGGGGGACCTTCGGGCCTCTTGCCATCGGATGTGCCCAGATGGGATTAGCTAGTAGGTGGGGTAACGGCTCACCTAGGCGACGATCCCTAGCTGGTCTGAGAGGATGACCAGCCACACTGGAACTGAGACACGGTCCAGACTCCTACGGGAGGCAGCAGTGGGGAATATTGCACAATGGGCGCAAGCCTGATGCAGCCATGCCGCGTGTATGAAGAAGGCCTTCGGGTTGTAAAGTACTTTCAGCGGGGAGGAAGGGAGTGAGGTTAATAACCTCATTCATTGA…	Pluralibacter gergoviae strain FDAARGOS_186 chromosome, complete genome	2441	17021	100	0	99	D	D	SS	AAA	2013-10-07	YPDA	0.69897	15	67	1	GHO	28	1	0
Datura wrightii	AM0400	Bacteria	GCTTGCTTCTTTGCTGACGAGTGGCGGACGGGTGAGTAATGTCTGGGAAACTGCCCGATGGAGGGGGATAACTACTGGAAACGGTAGCTAATACCGCATAACGTCTTCGGACCAAAGAGGGGGACCTTCGGGCCTCTTGCCATCGGATGTGCCCAGATGGGATTAGCTAGTAGGTGGGGTAACGGCTCACCTAGGCGACGATCCCTAGCTGGTCTGAGAGGATGACCAGCCACACTGGAACTGAGACACGGTCCAGACTCCTACGGGAGGCAGCAGTGGGGAATATTGCACAATGGGCGCAAGCCTGATGCAGCCATGCCGCGTGTATGAAGAAGGCCTTCGGGTTGTAAAGTACTTTCAGCGGGGAGGAAGGGAGTGAGGTTAATAACCTCATTCATT…	Pluralibacter gergoviae strain FDAARGOS_186 chromosome, complete genome	2441	17021	100	0	99	D	D	SS	137	2013-10-07	MEA	1	15	67	1	GHO	28	1	0
Datura wrightii	AM0401	Bacteria	TAGCTTGCTACTTTGCTGACGAGTGGCGGACGGGTGAGTAATGTCTGGGGATCTGCCTGATGGAGGGGGATAACTACTGGAAACGGTAGCTAATACCGCATAATGTCGCAAGACCAAAGCGGGGGACTTTCGGGCCTCGCACCATCAGATGAACCCAGATGGGATTAGCTAGTAGGTANGGTAATGGCTTACCTAGGCGACGATCCCTAGCTGGTCTGAGAGGATGACCAGCCACACTGGAACTGAGACACGGTCCAGACTCCTACGGGAGGCAGCAGTGGGGAATATTGCACAATGGGCGCAAGCCTGATGCAGCCATGCCGCGTGTATGAAGAAGGCCTTCGGGTTGTAAAGTACTTTCAGTCAGGAGGAAGGGTGTGAAATTAATACTTTCATGCA…	Rosenbergiella sp. DFMS05 16S ribosomal RNA gene, partial sequence	2448	2448	100	0	99	J	J	J	K	2013-10-07	MEA	1	15	67	1	GHO	28	1	0
Datura wrightii	AM0402	Bacteria	GCTTGCTTCTTTGCTGACGAGTGGCGGACGGGTGAGTAATGTCTGGGAAACTGCCCGATGGAGGGGGATAACTACTGGAAACGGTAGCTAATACCGCATAACGTCTTCGGACCAAAGAGGGGGACCTTCGGGCCTCTTGCCATCGGATGTGCCCAGATGGGATTAGCTAGTAGGTGGGGTAACGGCTCACCTAGGCGACGATCCCTAGCTGGTCTGAGAGGATGACCAGCCACACTGGAACTGAGACACGGTCCAGACTCCTACGGGAGGCAGCAGTGGGGAATATTGCACAATGGGCGCAAGCCTGATGCAGCCATGCCGCGTGTATGAAGAAGGCCTTCGGGTTGTAAAGTACTTTCAGCGGGGAGGAAGGGAGTGAGGTTAATAACCTCATTCATT…	Pluralibacter gergoviae strain FDAARGOS_186 chromosome, complete genome	2425	16907	100	0	99	D	D	SS	138	2013-10-07	MEA	1.05115	15	67	1	GHO	28	1	0
Datura wrightii	AM0403	Bacteria	AAGCTTGCTTCTTTGCTGACGAGTGGCGGACGGGTGAGTAATGTCTGGGAAACTGCCCGATGGAGGGGGATAACTACTGGAAACGGTAGCTAATACCGCATAACGTCTTCGGACCAAAGAGGGGGACCTTCGGGCCTCTTGCCATCGGATGTGCCCAGATGGGATTAGCTAGTAGGTGGGGTAACGGCTCACCTAGGCGACGATCCCTAGCTGGTCTGAGAGGATGACCAGCCACACTGGAACTGAGACACGGTCCAGACTCCTACGGGAGGCAGCAGTGGGGAATATTGCACAATGGGCGCAAGCCTGATGCAGCCATGCCGCGTGTATGAAGAAGGCCTTCGGGTTGTAAAGTACTTTCAGCGGGGAGGAAGGGAGTGAGGTTAATAACCTCATTCA…	Pluralibacter gergoviae strain FDAARGOS_186 chromosome, complete genome	2459	17147	100	0	99	D	D	SS	AAA	2013-10-07	LBA	2.65801	15	67	1	GHO	28	1	0
Datura wrightii	AM0407	Bacteria	AGCTTGCTACTTTGCTGACGAGTGGCGGACGGGTGAGTAATGTCTGGGGATCTGCCTGATGGAGGGGGATAACTACTGGAAACGGTAGCTAATACCGCATAATGTCGCAAGACCAAAGCGGGGGACTTTCGGGCCTCGCACCATCAGATGAACCCAGATGGGATTAGCTAGTAGGTAAGGTAATGGCTTACCTAGGCGACGATCCCTAGCTGGTCTGAGAGGATGACCAGCCACACTGGAACTGAGACACGGTCCAGACTCCTACGGGAGGCAGCAGTGGGGAATATTGCACAATGGGCGCAAGCCTGATGCAGCCATGCCGCGTGTATGAAGAAGGCCTTCGGGTTGTAAAGTACTTTCAGTCAGGAGGAAGGGTGTGAAATTAATACTTTCACNCAT…	Phaseolibacter flectens strain RBSB68_C5 16S ribosomal RNA gene, partial sequence	2441	2441	100	0	100	J	J	J	FFF	2013-10-07	MEA	1.43933	15	63	1	GHO	29	1	0
Datura wrightii	AM0408	Bacteria	ACGAGCTCTCCCAAATTGATTTTATGCTTGCATAAATGATTTTTGGATTCGGAGCGAGTGGCGAACTGGTGAGTAACACGTGGGTAACCTGCCCCGAAGCGGGGGATAACATTTGGAAACAAGTGCTAATACCGCATAATTAGTTGGAACCGCATGGTTCCAACTTGAAAGATGGCTCTGCTATCACTTTGGGATGGACCCGCGCCGTATTAGTTAGTTGGTGAGATAAAAGCCCACCAAGACGATGATACGTAGCCGACCTGAGAGGGTAATCGGCCACATTGGGACTGAGACACGGCCCAGACTCCTACGGGAGGCAGCAGTAGGGAATCTTCCACAATGGACGAAAGTCTGATGGAGCAACGCCGCGTGAGTGATGAAGGTTTTCGGATCGTAAAA…	Lactobacillus kunkeei strain 110UY 16S ribosomal RNA gene, partial sequence	2545	2545	100	0	99	U	X	BB	EE	2013-10-07	YPDA	1.30103	15	63	1	GHO	29	1	0
Datura wrightii	AM0409	Bacteria	CGGTAACAGAAAGTAGCTTGCTACTTTGCTGACGAGTGGCGGACGGGTGAGTAATGTCTGGGGATCTGCCTGATGGAGGGGGATAACTACTGGAAACGGTAGCTAATACCGCATAATGTCGCAAGACCAAAGCGGGGGACTTTCGGGCCTCGCACCATCAGATGAACCCAGATGGGATTAGCTAGTAGGTANGGTAATGGCTTACCTAGGCGACGATCCCTAGCTGGTCTGAGAGGATGACCAGCCACACTGGAACTGAGACACGGTCCAGACTCCTACGGGAGGCAGCAGTGGGGAATATTGCACAATGGGCGCAAGCCTGATGCAGCCATGCCGCGTGTATGAAGAAGGCCTTCGGGTTGTAAAGTACTTTCAGTCAGGAGGAAGGGTGTGAAATTA…	Rosenbergiella sp. DFMS05 16S ribosomal RNA gene, partial sequence	2482	2482	100	0	99	J	J	J	AA	2013-10-07	LBA	-0.60206	2	70	-1	plot	20	1	0
Datura wrightii	AM0414	Bacteria	ACGAGCTCTCCCAAATTGATTTGATGCTTGCATAAATGATTTTTGGATTCGGAGCGAGTGGCGAACTGGTGAGTAACACGTGGGTAACCTGCCCCGAAGCGGGGGATAACATTTGGAAACAANTGCTAATACCGCATAATTAGTTGGAACCGCATGGTTCCAACTTGAAAGATGGCTCTGCTATCACTTTGGGATGGACCCGCGCCGTATTAGTTAGTTGGTGAGATAAAAGCCCACCAAGACGATGATACGTAGCCGACCTGAGAGGGTAATCGGCCACATTGGGACTGAGACACGGCCCAGACTCCTACGGGAGGCAGCAGTAGGGAATCTTCCACAATGGACGAAAGTCTGATGGAGCAACGCCGCGTGAGTGATGAAGGTTTTCGGATCGTAAAA…	Lactobacillus kunkeei strain 110UY 16S ribosomal RNA gene, partial sequence	2538	2538	100	0	100	U	X	BB	139	2013-10-07	SA	0.829304	15	66	1	GHO	27	1	0
Datura wrightii	AM0421	Bacteria	GGAGCTTGCTCCTTGATTCAGCGGCGGACGGGTGAGTAATGCCTAGGAATCTGCCTGGTAGTGGGGGACAACGTTTCGAAAGGAACGCTAATACCGCATACGTCCTACGGGAGAAAGCAGGGGACCTTCGGGCCTTGCGCTATCAGATGAGCCTAGGTCGGATTAGCTAGTAGGTGAGGTAATGGCTCACCTAGGCGACGATCCGTAACTGGTCTGAGAGGATGATCAGTCACACTGGAACTGAGACACGGTCCAGACTCCTACGGGAGGCAGCAGTGGGGAATATTGGACAATGGGCGAAAGCCTGATCCAGCCATGCCGCGTGTGTGAAGAAGGTCTTCGGATTGTAAAGCACTTTAAGTTGGGAGGAAGGGCAGTAAGNTAATACCTTGCTGTTTT…	Pseudomonas putida strain CK223 16S ribosomal RNA gene, partial sequence	2435	2435	100	0	100	F	F	BBB	141	2013-10-15	LBA	-0.60206	17	76	-1	GHI	25	0	0
Datura wrightii	AM0445	Bacteria	CTTGCTCCCTGATGTTAGCGGCGGACGGGTGAGTAACACGTGGGTAACCTGCCTGTAAGACTGGGATAACTCCGGGAAACCGGGGCTAATACCGGATGGTTGTTTGAACCGCATGGTTCAAACATAAAAGGTGGCTTCGGCTACCACTTACAGATGGACCCGCGGCGCATTAGCTAGTTGGTGAGGTAATGGCTCACCAAGGCAACGATGCGTAGCCGACCTGAGAGGGTGATCGGCCACACTGGGACTGAGACACGGCCCAGACTCCTACGGGAGGCAGCAGTAGGGAATCTTCCGCAATGGACGAAAGTCTGACGGAGCAACGCCGCGTGAGTGATGAAGGTTTTCGGATCGTAAAGCTCTGTTGTTAGGGAAGAACAAGTACCGTTCGAATAGGGC…	Bacillus subtilis strain NC8 16S ribosomal RNA gene, partial sequence	2473	2473	100	0	100	Y	BB	GG	142	2013-10-23	MEA	0.720159	2	84	-1	plot	25	1	0
Datura wrightii	AM0446	Bacteria	CGAATTNNTGGGCNTAAANCNCNCGCAGNCGNCCTTTTAANTCTNATGTGAAACCCCCCGCTCNACCNTGGANGGTCATTGGAAACTGNAAGGCTTGAGTGCANAAAAAAANAGCGGAATTCCACGTGTAGCGNTGAAATGCGTAGAGATGTGGAGGAACACCAGTGGCGAAGGCGGCTCTTTGGTCTGTAACTGACGCTGAGGCGCGAAAGCGTGGGGAGCGAACAGGATTAGATACCCTGGTAGTCCACGCCGTAAACGATGAGTGCTAAGTGTTGGGGGGTTTCCGCCCCTCAGTGCTGCAGCTAACGCATTAAGCACTCCGCCTGGGGAGTACGGCCGCAAGGCTGAAACTCAAAGGAATTGACGGGGGCCCGCACAAGCGGTGGAGCATGTGGT…	Domibacillus indicus strain IHBB 9952 16S ribosomal RNA gene, partial sequence	1568	1568	100	0	100	GG	31	50	143	2013-10-23	LBA	0.30103	6	85	-1	plot	22	1	0
Datura wrightii	AM0449	Bacteria	AGCTTGCTACTTTGCTGACGAGTGGCGGACGGGTGAGTAATGTCTGGGGATCTGCCTGATGGAGGGGGATAACTACTGGAAACGGTAGCTAATACCGCATAATGTCGCAAGACCAAAGCGGGGGACTTTCGGGCCTCGCACCATCAGATGAACCCAGATGGGATTAGCTAGTAGGTAGGGTAATGGCTTACCTAGGCGACGATCCCTAGCTGGTCTGAGAGGATGACCAGCCACACTGGAACTGAGACACGGTCCAGACTCCTACGGGAGGCAGCAGTGGGGAATATTGCACAATGGGCGCAAGCCTGATGCAGCCATGCCGCGTGTATGAAGAAGGCCTTCGGGTTGTAAAGTACTTTCAGTCAGGAGGAAGGGTGTGAAATTAATACTTTCACGCAT…	Rosenbergiella epipactidis strain 2.1A 16S ribosomal RNA gene, partial sequence	2457	2457	100	0	100	J	J	J	145	2013-10-23	SA	-0.60206	13	86	-1	plot	21	1	0
Datura wrightii	AM0450	Bacteria	GTAGCTTGCTACTTTGCTGACGAGTGGCGGACGGGTGAGTAATGTCTGGGGATCTGCCTGATGGAGGGGGATAACTACTGGAAACGGTAGCTAATACCGCATAATGTCGCAAGACCAAAGCGGGGGACTTTCGGGCCTCGCACCATCAGATGAACCCAGATGGGATTAGCTAGTAGGTAAGGTAATGGCTTACCTAGGCGACGATCCCTAGCTGGTCTGAGAGGATGACCAGCCACACTGGAACTGAGACACGGTCCAGACTCCTACGGGAGGCAGCAGTGGGGAATATTGCACAATGGGCGCAAGCCTGATGCAGCCATGCCGCGTGTATGAAGAAGGCCTTCGGGTTGTAAAGTACTTTCAGTCAGGAGGAAGGGTGTGAAATTAATACTTTCACNC…	Rosenbergiella sp. DFMS05 16S ribosomal RNA gene, partial sequence	2453	2453	100	0	100	J	J	J	146	2013-10-23	MEA	1.72016	15	83	1	GHO	26	1	1
Datura wrightii	AM0451	Bacteria	ACGGTAACAGAGAGTAGCTTGCTACTTTGCTGACGAGTGGCGGACGGGTGAGTAATGTCNGGGGATCTGCCTGATGGAGGGGGATAACTACTGGAAACGGTAGCTAATACCGCATAATGTCGCAAGACCAAAGCGGGGGACTTTCGGGCCTCGCACCATCAGATGAACCCAGATGGGATTAGCTAGTAGGTAAGGTAATGGCTTACCTAGGCGACGATCCCTAGCTGGTCTGAGAGGATGACCAGCCACACTGGAACTGAGACACGGTCCAGACTCCTACGGGAGGCAGCAGTGGGGAATATTGCACAATGGGCGCAAGCCTGATGCAGCCATGCCGCGTGTATGAAGAAGGCCTTCGGGTTGTAAAGTACTTTCAGTCAGGAGGAAGGGTGTGAAATT…	Rosenbergiella epipactidis strain 2.1A 16S ribosomal RNA gene, partial sequence	2480	2480	100	0	100	J	J	J	FFF	2013-10-23	MEA	1.72016	15	83	1	GHO	26	1	1
Datura wrightii	AM0453	Bacteria	GGTAGCTTGCTACCGATCTTAGCGGCGGACGGGTGAGTAATGCTTAGGAATCTGCCTATTAGTGGGGGACAACATTTCGAAAGGAATGCTAATACCGCATACGTCCTACGGGAGAAAGCAGGGGATCTTCGGACCTTGCGCTAATAGATGAGCCTAAGTCGGATTAGCTAGTTGGTGGGGTAAAGGCCTACCAAGGCGACGATCTGTAGCGGGTCTGAGAGGATGATCCGCCACACTGGGACTGAGACACGGCCCAGACTCCTACGGGAGGCAGCAGTGGGGAATATTGGACAATGGGCGCAAGCCTGATCCAGCCATGCCGCGTGTGTGAAGAAGGCCTTATGGTTGTAAAGCACTTTAAGCGAGGAGGAGGCTACTGAAGTTAATACCTTCAGATAG…	Acinetobacter oleivorans strain JC3-1 16S ribosomal RNA gene, partial sequence	2488	2488	100	0	100	T	V	X	Z	2013-10-24	SA	-0.60206	15	87	1	GHO	24	1	1
Datura wrightii	AM0005	Fungi	TGCGGAAGGATCATTAAGAAAATTACTTATATTCTTTAGGATTGAAACTACCCAAAACCACATTTTATTTTATTCAACCCAAGTTTTCTTTAAAACTTTCAACAACGGATCTCTTGGTTCTCGTATCGATGAAGAACGTAGCGAATTACGATAAGTATCATGAGTTGCAGACGTGAATCATTAATTTTTGAACGCACATTGCACTTGATCCAGCATCAAGTATGGGGGAGTGAGAGAGTATTTCTTCGGCCACCTCCTTTTGGTTTGGGTGCCGGCTTATACCTCAAATAAATTTACTTTTTTTCCTCACTGTCCCAAGACTACCCGCTGAACTTAAGCATATCAATAAGCGGAGGAAAAGAAACCAACAGGGATTACCTTAGTAACGGCGAGTGAAGC…	Candida ipomoeae external transcribed spacer, partial sequence; small subunit ribosomal RNA gene, internal transcribed spacer 1, 5.8S ribosomal RNA gene, internal transcribed spacer 2, and large subunit ribosomal RNA gene, complete sequence; and intergenic spacer, partial sequence	1303	1303	100	0	100	A	A	A	A	2013-05-27	YPDA	ND	NA	NA	-1	plot	ND	1	0
Datura wrightii	AM0010	Fungi	TGCGGAAGGATCATTAAGAAAATTACTTATATTCTTTAGGATTGAAACTACCCAAAACCACATTTTATTTTATTCAACCCAAGTTTTCTTTAAAACTTTCAACAACGGATCTCTTGGTTCTCGTATCGATGAAGAACGTAGCGAATTACGATAAGTATCATGAGTTGCAGACGTGAATCATTAATTTTTGAACGCACATTGCACTTGATCCAGCATCAAGTATGGGGGAGTGAGAGAGTATTTCTTCGGCCACCTCCTTTTGGTTTGGGTGCCGGCTTATACCTCAAATAAATTTACTTTTTTTCCTCACTGTCCCAAGACTACCCGCTGAACTTAAGCATATCAATAAGCGGAGGAAAAGAAACCAACAGGGATTACCTTAGTAACGGCGAGTGAAGC…	Candida ipomoeae external transcribed spacer, partial sequence; small subunit ribosomal RNA gene, internal transcribed spacer 1, 5.8S ribosomal RNA gene, internal transcribed spacer 2, and large subunit ribosomal RNA gene, complete sequence; and intergenic spacer, partial sequence	1303	1303	100	0	100	A	A	A	A	2013-05-27	MEA	ND	NA	NA	-1	plot	ND	1	0
Datura wrightii	AM0012	Fungi	TGCGGAAGGATCATTAAGAAAATTACTTATATTCTTTAGGATTGAAACTACCCAAAACCACATTTTATTTTATTCAACCCAAGTTTTCTTTAAAACTTTCAACAACGGATCTCTTGGTTCTCGTATCGATGAAGAACGTAGCGAATTACGATAAGTATCATGAGTTGCAGACGTGAATCATTAATTTTTGAACGCACATTGCACTTGATCCAGCATCAAGTATGGGGGAGTGAGAGAGTATTTCTTCGGCCACCTCCTTTTGGTTTGGGTGCCGGCTTATACCTCAAATAAATTTACTTTTTTTCCTCACTGTCCCAAGACTACCCGCTGAACTTAAGCATATCAATAAGCGGAGGAAAAGAAACCAACAGGGATTACCTTAGTAACGGCGAGTGAAGC…	Candida ipomoeae external transcribed spacer, partial sequence; small subunit ribosomal RNA gene, internal transcribed spacer 1, 5.8S ribosomal RNA gene, internal transcribed spacer 2, and large subunit ribosomal RNA gene, complete sequence; and intergenic spacer, partial sequence	1303	1303	100	0	100	A	A	A	A	2013-05-27	SA	ND	NA	NA	-1	plot	ND	1	0
Datura wrightii	AM0046	Fungi	TAATGAATACAGATGCCTGTCGAGCTTGCTCACGGGCTTTCTATCATATCCATAACACCTGTGCACTTGTTGGATGTCCTAGAGACTAAATGCTTACAGCTGTGGTCAATAGTCATCCACTTACACTAAACAATAATGTAACAAATGTAGTCTTATTATAACATAATAAAACTTTCAACAACGGATCTCTTGGCTCTCGCATCGATGAAGAACGCAGCGAAATGCGATAAGTAATGTGAATTGCAGAATTCAGTGAATCATCGAATCTTTGAACGCACCTTGCGCTCCTTGGTATTCCGAGGAGCATGCCTGTTTGAGTGTCATGAAAACCCTCAACCTTAGATTGGTTATTTGACCTTTCTTTGGCTTGGATTTGGACGTTTGCCGATGTCAAGTCGG…	Naganishia friedmannii genes for 18S rRNA, ITS1, 5.8S rRNA, ITS2, 26S rRNA, partial and complete sequence, strain: 56A9	2080	2080	100	0	100	2	2	5	19	2013-06-25	NA	ND	NA	NA	-1	plot	ND	1	0
Datura wrightii	AM0047	Fungi	ATTAATGAATTTAGATTGAACCATAGGCGAAAGCCAGTGGTTCTTCTTTCATATCCATAACACCTGTGCACTGTTGGATGCTTGCATCCACTTTTAAACTAAACATTATTGTAACAAATGTAGTCTTATTATAACATAATAAAACTTTCAACAACGGATCTCTTGGCTCTCGCATCGATGAAGAACGCAGCGAAATGCGATAAGTAATGTGAATTGCAGAATTCAGTGAATCATCGAATCTTTGAACGCACCTTGCGCTCCTTGGTATTCCGAGGAGCATGCCTGTTTGAGTGTCATGAAACCCTCAAACCCAAGTTTTGGATTTCGATCCATGCTTGAGTTTGGATTTGGATGTTTGCCGGTGATGAACCGACTCATCTTAAAAGTATTAGCTTGGAT…	Cryptococcus magnus strain P45A003 small subunit ribosomal RNA gene, partial sequence; internal transcribed spacer 1, 5.8S ribosomal RNA gene, and internal transcribed spacer 2, complete sequence; and large subunit ribosomal RNA gene, partial sequence	1990	1990	100	0	100	G	G	G	H	2013-06-25	NA	ND	NA	NA	-1	plot	ND	1	0
Datura wrightii	AM0055	Fungi	TAGATTGAACCATAGGCGAAAGCCAGTGGTTCTTCTTTCATATCCNTAACACCTGTGCACTGTTGGATGCTTGCATCCACTTTTAAACTAAACATTATTGTAACAAATGTAGTCTTATTATAACATAATAAAACTTTCAACAACGGATCTCTTGGCTCTCGCATCGATGAAGAACGCAGCGAAATGCGATAAGTAATGTGAATTGCAGAATTCAGTGAATCATCGAATCTTTGAACGCACCTTGCGCTCCTTGGTATTCCGAGGAGCATGCCTGTTTGAGTGTCATGAAACCCTCAAACCCAAGTTTTGGATTTCGATCCATGCTTGAGTTTGGATTTGGATGTTTGCCGGTGATGAACCGACTCATCTTAAAAGTATTAGCTTGGATCTGTCTATATG…	Cryptococcus magnus strain P45A003 small subunit ribosomal RNA gene, partial sequence; internal transcribed spacer 1, 5.8S ribosomal RNA gene, and internal transcribed spacer 2, complete sequence; and large subunit ribosomal RNA gene, partial sequence	1965	1965	100	0	99	G	G	G	H	2013-06-25	NA	ND	NA	NA	-1	plot	ND	1	0
Datura wrightii	AM0063	Fungi	ATTAATGAATTTAGATTGAACCATAGGCGAAAGCCAGTGGTTCTTCTTTCATATCCATAACACCTGTGCACTGTTGGATGCTTGCATCCACTTTTAAACTAAACATTATTGTAACAAATGTAGTCTTATTATAACATAATAAAACTTTCAACAACGGATCTCTTGGCTCTCGCATCGATGAAGAACGCAGCGAAATGCGATAAGTAATGTGAATTGCAGAATTCAGTGAATCATCGAATCTTTGAACGCACCTTGCGCTCCTTGGTATTCCGAGGAGCATGCCTGTTTGAGTGTCATGAAACCCTCAAACCCAAGTTTTGGATTTCGATCCATGCTTGAGTTTGGATTTGGATGTTTGCCGGTGATGAACCGACTCATCTTAAAAGTATTAGCTTGGAT…	Cryptococcus magnus strain P45A003 small subunit ribosomal RNA gene, partial sequence; internal transcribed spacer 1, 5.8S ribosomal RNA gene, and internal transcribed spacer 2, complete sequence; and large subunit ribosomal RNA gene, partial sequence	1988	1988	99	0	100	G	G	G	H	2013-06-25	NA	ND	NA	NA	-1	plot	ND	1	0
Datura wrightii	AM0071	Fungi	ATTAATGAATTTAGATTGAACCATAGGCGAAAGCCAGTGGTTCTTCTTTCATATCCATAACACCTGTGCACTGTTGGATGCTTGCATCCACTTTTAAACTAAACATTATTGTAACAAATGTAGTCTTATTATAACATAATAAAACTTTCAACAACGGATCTCTTGGCTCTCGCATCGATGAAGAACGCAGCGAAATGCGATAAGTAATGTGAATTGCAGAATTCAGTGAATCATCGAATCTTTGAACGCACCTTGCGCTCCTTGGTATTCCGAGGAGCATGCCTGTTTGAGTGTCATGAAACCCTCAAACCCAAGTTTTGGATTTCGATCCATGCTTGAGTTTGGATTTGGATGTTTGCCGGTGATGAACCGACTCATCTTAAAAGTATTAGCTTGGAT…	Cryptococcus magnus strain P45A003 small subunit ribosomal RNA gene, partial sequence; internal transcribed spacer 1, 5.8S ribosomal RNA gene, and internal transcribed spacer 2, complete sequence; and large subunit ribosomal RNA gene, partial sequence	1990	1990	100	0	100	G	G	G	H	2013-06-25	NA	ND	NA	NA	-1	plot	ND	1	0
Datura wrightii	AM0187	Fungi	ATTACACAAATATGAAGGCGGGCTGGAACCTCTCGGGGGTTACAGCCTTGCTGANNTATTCACCCTTGTCTTTTGCGTACTTCTTGTTTCCTTGGTGGGTTCGCCCACCACTAGGACAAACATAAACCTTTTGTAATTGCAATCAGCGTCAGTAACAAATTAATAATTACAACTTTCAACAACGGATCTCTTGGTTCTGGCATCGATGAAGAACGCAGCGAAATGCGATAAGTAGTGTGAATTGCAGAATTCAGTGAATCATCGAATCTTTGAACGCACATTGCGCCCTTTGGTATTCCAAAGGGCATGCCTGTTCGAGCGTCATTTGTACCCTCAAGCTTTGCTTGGTGTTGGGCGTCTTGTCTCTAGCTTTGCTGGAGACTCGCCTTAAAGTAATTG…	Alternaria citri isolate 57_1N24 small subunit ribosomal RNA gene, partial sequence; internal transcribed spacer 1, 5.8S ribosomal RNA gene, and internal transcribed spacer 2, complete sequence; and large subunit ribosomal RNA gene, partial sequence	1828	1828	100	0	99	K	K	K	YY	2013-07-30	LBA	0.942008	15	24	-1	GHO	ND	1	1
Datura wrightii	AM0193	Fungi	ATTACACAAATATGAAGGCGGGCTGGAACCTCTCGGGGGTTACAGCCTTGCTGANNTATTCACCCTTGTCTTTTGCGTACTTCTTGTTTCCTTGGTGGGTTCGCCCACCACTAGGACAAACATAAACCTTTTGTAATTGCAATCAGCGTCAGTAACAAATTAATAATTACAACTTTCAACAACGGATCTCTTGGTTCTGGCATCGATGAAGAACGCAGCGAAATGCGATAAGTAGTGTGAATTGCAGAATTCAGTGAATCATCGAATCTTTGAACGCACATTGCGCCCTTTGGTATTCCAAAGGGCATGCCTGTTCGAGCGTCATTTGTACCCTCAAGCTTTGCTTGGTGTTGGGCGTCTTGTCTCTAGCTTTGCTGGAGACTCGCCTTAAAGTAATTG…	Alternaria citri isolate 57_1N24 small subunit ribosomal RNA gene, partial sequence; internal transcribed spacer 1, 5.8S ribosomal RNA gene, and internal transcribed spacer 2, complete sequence; and large subunit ribosomal RNA gene, partial sequence	1826	1826	100	0	99	K	K	K	YY	2013-07-30	SA	2.50853	2	26	-1	plot	ND	1	0
Datura wrightii	AM0205	Fungi	AGTAGCTACACGACTCTAAATAATAGTAGCCTTATGCAAGTCAACGTGCTGTTGGCGACACTTTCGAATTGCGGGAAACCCCTAAGAGCCTTTTACACCAAGCTATCCTGGGAAACCAGGGAGTGGCCTGTGGGAAACTACAGGGTAGGGTAACAGTTAAAAGGATGAACTACCATGTTCTATGGTAGGGAAATGGGCAATCCGCAGCGAAGCCCCTATTGTTGCAAAACAAGTTGTTCATGGTAATCAGAAAGTAGGTTCGGTGTATAATTGCTCCTATGATTGATAACCAAACATGGGGAACGTTCACAGACTAAGTGGAAGTGGGTGGGCTTATTTTTGGGCCTGCTTAAGATATAGTCGGGCCCCTTTGGAAACTCTGGGGATAGGTCTTTGTTA…	Leptosphaeria biglobosa Thlaspii ibcn65_scaffold00093 complete sequence	2709	2709	100	0	100	18	23	34	76	2013-07-30	YPDA	ND	5	28	-1	plot	ND	1	0
Datura wrightii	AM0267	Fungi	CTGCGGAAGGATCATTAAGAAAATTACTTATATTCTTTAGGATTGAAACTACCCAAAACCACATTTTATTTTATTCAACCCAAGTTTTCTTTAAAACTTTCAACAACGGATCTCTTGGTTCTCGTATCGATGAAGAACGTAGCGAATTACGATAAGTATCATGAGTTGCAGACGTGAATCATTAATTTTTGAACGCACATTGCACTTGATCCAGCATCAAGTATGGGGGAGTGAGAGAGTATTTCTTCGGCCACCTCCTTTTGGTTTGGGTGCCGGCTTATACCTCAAATAAATTTACTTTTTTTCCTCACTGTCCCAAGACTACCCGCTGAACTTAAGCATATCAATAAGCGGAGGAAAAGAAACCAACAGGGATTACCTTAGTAACGGCGAGTGAAG…	Candida ipomoeae external transcribed spacer, partial sequence; small subunit ribosomal RNA gene, internal transcribed spacer 1, 5.8S ribosomal RNA gene, internal transcribed spacer 2, and large subunit ribosomal RNA gene, complete sequence; and intergenic spacer, partial sequence	1312	1312	100	0	100	A	A	A	A	2013-09-24	YPDA	1.7344	15	53	1	GHO	24	1	0
Datura wrightii	AM0285	Fungi	CTGCGGAAGGATCATTAAGAAAATTACTTATATTCTTTAGGATTGAAACTACCCAAAACCACATTTTATTTTATTCAACCCAAGTTTTCTTTAAAACTTTCAACAACGGATCTCTTGGTTCTCGTATCGATGAAGAACGTAGCGAATTACGATAAGTATCATGAGTTGCAGACGTGAATCATTAATTTTTGAACGCACATTGCACTTGATCCAGCATCAAGTATGGGGGAGTGAGAGAGTATTTCTTCGGCCACCTCCTTTTGGTTTGGGTGCCGGCTTATACCTCAAATAAATTTACTTTTTTTCCTCACTGTCCCAAGACTACCCGCTGAACTTAAGCATATCAATAAGCGGAGGAAAAGAAACCAACAGGGATTACCTTAGTAACGGCGAGTGAAG…	Candida ipomoeae external transcribed spacer, partial sequence; small subunit ribosomal RNA gene, internal transcribed spacer 1, 5.8S ribosomal RNA gene, internal transcribed spacer 2, and large subunit ribosomal RNA gene, complete sequence; and intergenic spacer, partial sequence	1305	1305	100	0	100	A	A	A	A	2013-09-11	SA	2.39794	15	46	1	GHO	25	1	0
Datura wrightii	AM0289	Fungi	CTGCGGAAGGATCATTAAGAAAATTACTTATATTCTTTAGGATTGAAACTACCCAAAACCACATTTTATTTTATTCAACCCAAGTTTTCTTTAAAACTTTCAACAACGGATCTCTTGGTTCTCGTATCGATGAAGAACGTAGCGAATTACGATAAGTATCATGAGTTGCAGACGTGAATCATTAATTTTTGAACGCACATTGCACTTGATCCAGCATCAAGTATGGGGGAGTGAGAGAGTATTTCTTCGGCCACCTCCTTTTGGTTTGGGTGCCGGCTTATACCTCAAATAAATTTACTTTTTTTCCTCACTGTCCCAAGACTACCCGCTGAACTTAAGCATATCAATAAGCGGAGGAAAAGAAACCAACAGGGATTACCTTAGTAACGGCGAGTGAAG…	Candida ipomoeae external transcribed spacer, partial sequence; small subunit ribosomal RNA gene, internal transcribed spacer 1, 5.8S ribosomal RNA gene, internal transcribed spacer 2, and large subunit ribosomal RNA gene, complete sequence; and intergenic spacer, partial sequence	1386	1386	100	0	100	A	A	A	A	2013-09-24	SA	0.889302	15	52	1	GHO	ND	1	0
Datura wrightii	AM0295	Fungi	CTGCGGAAGGATCATTAAGAAAATTACTTATATTCTTTAGGATTGAAACTACCCAAAACCACATTTTATTTTATTCAACCCAAGTTTTCTTTAAAACTTTCAACAACGGATCTCTTGGTTCTCGTATCGATGAAGAACGTAGCGAATTACGATAAGTATCATGAGTTGCAGACGTGAATCATTAATTTTTGAACGCACATTGCACTTGATCCAGCATCAAGTATGGGGGAGTGAGAGAGTATTTCTTCGGCCACCTCCTTTTGGTTTGGGTGCCGGCTTATACCTCAAATAAATTTACTTTTTTTCCTCACTGTCCCAAGACTACCCGCTGAACTTAAGCATATCAATAAGCGGAGGAAAAGAAACCAACAGGGATTACCTTAGTAACGGCGAGTGAAG…	Candida ipomoeae external transcribed spacer, partial sequence; small subunit ribosomal RNA gene, internal transcribed spacer 1, 5.8S ribosomal RNA gene, internal transcribed spacer 2, and large subunit ribosomal RNA gene, complete sequence; and intergenic spacer, partial sequence	1296	1296	100	0	100	A	A	A	A	2013-09-24	SA	0.544068	15	54	1	GHO	27	1	0
Datura wrightii	AM0298	Fungi	CTGCGGAAGGATCATTAAGAAAATTACTTATATTCTTTAGGATTGAAACTACCCAAAACCACATTTTATTTTATTCAACCCAAGTTTTCTTTAAAACTTTCAACAACGGATCTCTTGGTTCTCGTATCGATGAAGAACGTAGCGAATTACGATAAGTATCATGAGTTGCAGACGTGAATCATTAATTTTTGAACGCACATTGCACTTGATCCAGCATCAAGTATGGGGGAGTGAGAGAGTATTTCTTCGGCCACCTCCTTTTGGTTTGGGTGCCGGCTTATACCTCAAATAAATTTACTTTTTTTCCTCACTGTCCCAAGACTACCCGCTGAACTTAAGCATATCAATAAGCGGAGGAAAAGAAACCAACAGGGATTACCTTAGTAACGGCGAGTGAAG…	Candida ipomoeae external transcribed spacer, partial sequence; small subunit ribosomal RNA gene, internal transcribed spacer 1, 5.8S ribosomal RNA gene, internal transcribed spacer 2, and large subunit ribosomal RNA gene, complete sequence; and intergenic spacer, partial sequence	1296	1296	100	0	100	A	A	A	A	2013-09-11	SA	2.86183	15	48	1	GHO	26	1	0
Datura wrightii	AM0305	Fungi	AATCGAGCTACCACATTTTAACACGGTTGCATCGGTTGGCTGTCAAACAGTGCGCGCGGCGATTTATTTCGCCTCCCCGCGCATTGCGAGACGGTCGACATTTACCAAAAACACTGTTGATACCATAGGATTTGAACGTAGATGAAACTCGACTGGTAATGCGGTCGTCTAAAATCTAAAAACAACTTTTGGCAACGGATCTCTTGGTTCTCCCATCGATGAAGAACGCAGCGAATTGCGATAAGTAATGTGAATTGCAGAAGTGAATCATCGAATCTTTGAACGCACCTTGCGCTCCCGGCAGATCTAATCTGGGGAGCATGCCTGTTTGAGGGCCGCGAATTGTTTCGAACGACAGCTTTCTTATTTAGTTGAGAAAGCTGGCGGATCGGTATTGAG…	Pseudozyma sp. HB 1203 18S rRNA gene (partial), ITS1, 5.8S rRNA gene, ITS2 and 26S rRNA gene, strain HB 1203	2206	2206	100	0	100	V	Y	CC	GG	2013-09-03	MEA	2.39794	15	42	-1	GHO	13	1	1
Datura wrightii	AM0311	Fungi	CTGCGGAAGGATCATTAAGAAAATTACTTATATTCTTTAGGATTGAAACTACCCAAAACCACATTTTATTTTATTCAACCCAAGTTTTCTTTAAAACTTTCAACAACGGATCTCTTGGTTCTCGTATCGATGAAGAACGTAGCGAATTACGATAAGTATCATGAGTTGCAGACGTGAATCATTAATTTTTGAACGCACATTGCACTTGATCCAGCATCAAGTATGGGGGAGTGAGAGAGTATTTCTTCGGCCACCTCCTTTTGGTTTGGGTGCCGGCTTATACCTCAAATAAATTTACTTTTTTTCCTCACTGTCCCAAGACTACCCGCTGAACTTAAGCATATCAATAAGCGGAGGAAAAGAAACCAACAGGGATTACCTTAGTAACGGCGAGTGAAG…	Candida ipomoeae external transcribed spacer, partial sequence; small subunit ribosomal RNA gene, internal transcribed spacer 1, 5.8S ribosomal RNA gene, internal transcribed spacer 2, and large subunit ribosomal RNA gene, complete sequence; and intergenic spacer, partial sequence	1384	1384	100	0	100	A	A	A	A	2013-09-24	MEA	1.69897	15	52	1	GHO	ND	1	0
Datura wrightii	AM0347	Fungi	CTGCGGAAGGATCATTAACATAATATTCTTACACACTGTTTTTTTTACAACAAAAAAAATCTATCTAAAAACAATTCTTTACAAGAAATTCTTAAAACTTTCAACAACGGATCTCTTGGTTCTCGCATCGATGAAGAACGCAGCGAAATGCGATACGTAATACGAATCGCAGCTCTCGGAATCATCGAATCTTTGAACGCACATTGCACCATTGGGTATTCCCAATGGTATGCTTGTTTGAGCGAATACTTCCCTAATCCTCACGGATTGTATTGTGTTTGCACGAAAATAATGACGACAGTACTCTACAAAACGGTACCGTCAGTACACTCATTTTTTTTCCTCAAATCAAGTAGGACTACCCGCTGAACTTAAGCATATCAATAAGCGGAGGAAAAG…	Kodamaea ohmeri strain JEY234 18S ribosomal RNA gene, partial sequence; internal transcribed spacer 1, 5.8S ribosomal RNA gene, and internal transcribed spacer 2, complete sequence; and 28S ribosomal RNA gene, partial sequence	1617	1617	100	0	100	W	Z	DD	HH	2013-10-04	SA	2.39794	15	60	1	GHO	25	1	0
Datura wrightii	AM0351	Fungi	CTGCGGAAGGATCATTAAGAAAATTACTTATATTCTTTAGGATTGAAACTACCCAAAACCACATTTTATTTTATTCAACCCAAGTTTTCTTTAAAACTTTCAACAACGGATCTCTTGGTTCTCGTATCGATGAAGAACGTAGCGAATTACGATAAGTATCATGAGTTGCAGACGTGAATCATTAATTTTTGAACGCACATTGCACTTGATCCAGCATCAAGTATGGGGGAGTGAGAGAGTATTTCTTCGGCCACCTCCTTTTGGTTTGGGTGCCGGCTTATACCTCAAATAAATTTACTTTTTTTCCTCACTGTCCCAAGACTACCCGCTGAACTTAAGCATATCAATAAGCGGAGGAAAAGAAACCAACAGGGATTACCTTAGTAACGGCGAGTGAAG…	Candida ipomoeae external transcribed spacer, partial sequence; small subunit ribosomal RNA gene, internal transcribed spacer 1, 5.8S ribosomal RNA gene, internal transcribed spacer 2, and large subunit ribosomal RNA gene, complete sequence; and intergenic spacer, partial sequence	1296	1296	100	0	100	A	A	A	A	2013-10-04	YPDA	1.42325	15	58	1	GHO	27	1	0
Datura wrightii	AM0357	Fungi	CTGCGGAAGGATCATTAAGAAAATTACTTATATTCTTTAGGATTGAAACTACCCAAAACCACATTTTATTTTATTCAACCCAAGTTTTCTTTAAAACTTTCAACAACGGATCTCTTGGTTCTCGTATCGATGAAGAACGTAGCGAATTACGATAAGTATCATGAGTTGCAGACGTGAATCATTAATTTTTGAACGCACATTGCACTTGATCCAGCATCAAGTATGGGGGAGTGAGAGAGTATTTCTTCGGCCACCTCCTTTTGGTTTGGGTGCCGGCTTATACCTCAAATAAATTTACTTTTTTTCCTCACTGTCCCAAGACTACCCGCTGAACTTAAGCATATCAATAAGCGGAGGAAAAGAAACCAACAGGGATTACCTTAGTAACGGCGAGTGAAG…	Candida ipomoeae external transcribed spacer, partial sequence; small subunit ribosomal RNA gene, internal transcribed spacer 1, 5.8S ribosomal RNA gene, internal transcribed spacer 2, and large subunit ribosomal RNA gene, complete sequence; and intergenic spacer, partial sequence	1305	1305	100	0	100	A	A	A	A	2013-10-04	SA	0.977724	15	57	1	GHO	24	1	0
Datura wrightii	AM0362	Fungi	CTGCGGAAGGATCATTAAGAAAATTACTTATATTCTTTAGGATTGAAACTACCCAAAACCACATTTTATTTTATTCAACCCAAGTTTTCTTTAAAACTTTCAACAACGGATCTCTTGGTTCTCGTATCGATGAAGAACGTAGCGAATTACGATAAGTATCATGAGTTGCAGACGTGAATCATTAATTTTTGAACGCACATTGCACTTGATCCAGCATCAAGTATGGGGGAGTGAGAGAGTATTTCTTCGGCCACCTCCTTTTGGTTTGGGTGCCGGCTTATACCTCAAATAAATTTACTTTTTTTCCTCACTGTCCCAAGACTACCCGCTGAACTTAAGCATATCAATAAGCGGAGGAAAAGAAACCAACAGGGATTACCTTAGTAACGGCGAGTGAAG…	Candida ipomoeae external transcribed spacer, partial sequence; small subunit ribosomal RNA gene, internal transcribed spacer 1, 5.8S ribosomal RNA gene, internal transcribed spacer 2, and large subunit ribosomal RNA gene, complete sequence; and intergenic spacer, partial sequence	1305	1305	100	0	100	A	A	A	A	2013-10-04	YPDA	1.24304	15	57	1	GHO	24	1	0
Datura wrightii	AM0365	Fungi	CTGCGGAAGGATCATTATAAATTGTATTACACCCTTCTAGGCACAAACTCGAAATCGTCTTCAAACACTTTATTAAAAAACTTTCAACAACGGATCTCTTGGTTCTCGCATCGATGAAGAACGCAGCGAATTGCGATACGTAATATGACTTGCAGACGTGAATCATTGAATCTTTGAACGCACATTGCGCCTCGGGGTATTCCCCAAGGCATGCGCCGATGAGTGGTGGTATCCTCAGGCCCCCGGCTTGGTCTTTCTACTACCAGATATAAGCTACTTATCCCAACCCCCCCTCATCGCCGCAAGACTACCCGCTGAACTTAAGCATATCAATAAGCGGAGGAAAAGAAACCAACAGGGATTGCCTCAGTAACGGCGAGTGAAGCGGCAAAAGCTCAA…	Metschnikowia sp. ST-96 26S ribosomal RNA gene, partial sequence	1424	1424	100	0	100	21	29	47	131	2013-10-04	YPDA	1.73038	15	59	1	GHO	21	1	0
Datura wrightii	AM0368	Fungi	CTGCGGAAGGATCATTAACATAATATTCTTACACACTGTTTTTTTTACAACAAAAAAAATCTATCTAAAAACAATTCTTTACAAGAAATTCTTAAAACTTTCAACAACGGATCTCTTGGTTCTCGCATCGATGAAGAACGCAGCGAAATGCGATACGTAATACGAATCGCAGCTCTCGGAATCATCGAATCTTTGAACGCACATTGCACCATTGGGTATTCCCAATGGTATGCTTGTTTGAGCGAATACTTCCCTAATCCTCACGGATTGTATTGTGTTTGCACGAAAATAATGACGACAGTACTCTACAAAACGGTACCGTCAGTACACTCATTTTTTTTCCTCAAATCAAGTAGGACTACCCGCTGAACTTAAGCATATCAATAAGCGGAGGAAAAG…	Kodamaea ohmeri strain JEY234 18S ribosomal RNA gene, partial sequence; internal transcribed spacer 1, 5.8S ribosomal RNA gene, and internal transcribed spacer 2, complete sequence; and 28S ribosomal RNA gene, partial sequence	1606	1606	100	0	100	W	Z	DD	HH	2013-10-04	SA	1.43136	15	61	1	GHO	27	1	0
Datura wrightii	AM0373	Fungi	GCTACCACATTTTAACACGGTTGCATCGGTTGGCTGTCAAACAGTGCGCGCGGCGATTTATTTCGCCTCCCCGCGCATTGCGAGACGGTCGACATTTACCAAAAACACTGTTGATACCATAGGATTTGAACGTAGATGAAACTCGACTGGTAATGCGGTCGTCTAAAATCTAAAAACAACTTTTGGCAACGGATCTCTTGGTTCTCCCATCGATGAAGAACGCAGCGAATTGCGATAAGTAATGTGAATTGCAGAAGTGAATCATCGAATCTTTGAACGCACCTTGCGCTCCCGGCAGATCTAATCTGGGGAGCATGCCTGTTTGAGGGCCGCGAATTGTTTCGAACGACAGCTTTCTTATTTAGTTGAGAAAGCTGGCGGATCGGTATTGAGGGTCTT…	Pseudozyma sp. HB 1203 18S rRNA gene (partial), ITS1, 5.8S rRNA gene, ITS2 and 26S rRNA gene, strain HB 1203	2170	2170	100	0	100	V	Y	CC	JJ	2013-10-09	SA	1.17609	15	73	-1	GHO	28	1	1
Datura wrightii	AM0374	Fungi	GCTACCACATTTTAACACGGTTGCATCGGTTGGCTGTCAAACAGTGCGCGCGGCGATTTATTTCGCCTCCCCGCGCATTGCGAGACGGTCGACATTTACCAAAAACACTGTTGATACCATAGGATTTGAACGTAGATGAAACTCGACTGGTAATGCGGTCGTCTAAAATCTAAAAACAACTTTTGGCAACGGATCTCTTGGTTCTCCCATCGATGAAGAACGCAGCGAATTGCGATAAGTAATGTGAATTGCAGAAGTGAATCATCGAATCTTTGAACGCACCTTGCGCTCCCGGCAGATCTAATCTGGGGAGCATGCCTGTTTGAGGGCCGCGAATTGTTTCGAACGACAGCTTTCTTATTTAGTTGAGAAAGCTGGCGGATCGGTATTGAGGGTCTT…	Pseudozyma sp. HB 1203 18S rRNA gene (partial), ITS1, 5.8S rRNA gene, ITS2 and 26S rRNA gene, strain HB 1203	2176	2176	100	0	100	V	Y	CC	JJ	2013-10-09	YPDA	2.17609	15	73	-1	GHO	28	1	1
Datura wrightii	AM0376	Fungi	CACGGTTGCATCGGTTGGCTGTCAAACAGNGCGCGCGGCGATTTATTTCGCCTCCCCGCGCATTGCGAGACGGTCGACATTTACCAAAAACACTGTTGATACCATAGGATTTGAACGTAGATGAAACTCGACTGGTAATGCGGTCGTCTAAAATCTAAAAACAACTTTTGGCAACGGATCTCTTGGTTCTCCCATCGATGAAGAACGCAGCGAATTGCGATAAGTAATGTGAATTGCAGAAGTGAATCATCGAATCTTTGAACGCACCTTGCGCTCCCGGCAGATCTAATCTGGGGAGCATGCCTGTTTGAGGGCCGCGAATTGTTTCGAACGACAGCTTTCTTATTTAGTTGAGAAAGCTGGCGGATCGGTATTGAGGGTCTTGCCATCTTCCACGGT…	Pseudozyma aff. aphidis DSM 101929 isolate RP286_4 internal transcribed spacer 1, partial sequence; 5.8S ribosomal RNA gene and internal transcribed spacer 2, complete sequence; and 28S ribosomal RNA gene, partial sequence	1225	1225	100	0	99	V	Y	CC	KK	2013-10-12	YPDA	1	15	74	-1	GHO	26	1	1
Datura wrightii	AM0377	Fungi	AGCTACCACATTTTAACACGGTTGCATCGGTTGGCTGTCAAACAGTGCGCGCGGCGATTTATTTCGCCTCCCCGCGCATTGCGAGACGGTCGACATTTACCAAAAACACTGTTGATACCATAGGATTTGAACGTAGATGAAACTCGACTGGTAATGCGGTCGTCTAAAATCTAAAAACAACTTTTGGCAACGGATCTCTTGGTTCTCCCATCGATGAAGAACGCAGCGAATTGCGATAAGTAATGTGAATTGCAGAAGTGAATCATCGAATCTTTGAACGCACCTTGCGCTCCCGGCAGATCTAATCTGGGGAGCATGCCTGTTTGAGGGCCGCGAATTGTTTCGAACGACAGCTTTCTTATTTAGTTGAGAAAGCTGGCGGATCGGTATTGAGGGTCT…	Pseudozyma sp. HB 1203 18S rRNA gene (partial), ITS1, 5.8S rRNA gene, ITS2 and 26S rRNA gene, strain HB 1203	2179	2179	100	0	100	V	Y	CC	KK	2013-10-12	SA	0.889302	15	74	-1	GHO	26	1	1
Datura wrightii	AM0378	Fungi	AAATCGAGCTACCACATTTTAACACGGTTGCATCGGTTGGCTGTCAAACAGTGCGCGCGGCGATTTATTTCGCCTCCCCGCGCATTGCGAGACGGTCGACATTTACCAAAAACACTGTTGATACCATAGGATTTGAACGTAGATGAAACTCGACTGGTAATGCGGTCGTCTAAAATCTAAAAACAACTTTTGGCAACGGATCTCTTGGTTCTCCCATCGATGAAGAACGCAGCGAATTGCGATAAGTAATGTGAATTGCAGAAGTGAATCATCGAATCTTTGAACGCACCTTGCGCTCCCGGCAGATCTAATCTGGGGAGCATGCCTGTTTGAGGGCCGCGAATTGTTTCGAACGACAGCTTTCTTATTTAGTTGAGAAAGCTGGCGGATCGGTATTGA…	Pseudozyma sp. HB 1203 18S rRNA gene (partial), ITS1, 5.8S rRNA gene, ITS2 and 26S rRNA gene, strain HB 1203	2208	2208	100	0	100	V	Y	CC	GG	2013-10-12	MEA	0.875061	15	74	-1	GHO	26	1	1
Datura wrightii	AM0380	Fungi	GCTACCACATTTTAACACGGTTGCATCGGTTGGCTGTCAAACAGTGCGCGCGGCGATTTATTTCGCCTCCCCGCGCATTGCGAGACGGTCGACATTTACCAAAAACACTGTTGATACCATAGGATTTGAACGTAGATGAAACTCGACTGGTAATGCGGTCGTCTAAAATCTAAAAACAACTTTTGGCAACGGATCTCTTGGTTCTCCCATCGATGAAGAACGCAGCGAATTGCGATAAGTAATGTGAATTGCAGAAGTGAATCATCGAATCTTTGAACGCACCTTGCGCTCCCGGCAGATCTAATCTGGGGAGCATGCCTGTTTGAGGGCCGCGAATTGTTTCGAACGACAGCTTTCTTATTTAGTTGAGAAAGCTGGCGGATCGGTATTGAGGGTCTT…	Pseudozyma sp. HB 1203 18S rRNA gene (partial), ITS1, 5.8S rRNA gene, ITS2 and 26S rRNA gene, strain HB 1203	2170	2170	100	0	100	V	Y	CC	LL	2013-10-08	MEA	1.69897	15	72	-1	GHO	28	1	1
Datura wrightii	AM0381	Fungi	AACCTTTTTTCTTGAGGTGTGGCTCGCACCTGTCTAACNAAATCGAGCTACCACATTTTAACACGGTTGCATCGGTTGGCTGTCAAACAGTGCGCGCGGCGATTTATTTCGCCTCCCCGCGCATTGCGAGACGGTCGACATTTACCAAAAACACTGTTGATACCATAGGATTTGAACGTAGATGAAACTCGACTGGTAATGCGGTCGTCTAAAATCTAAAAACAACTTTTGGCAACGGATCTCTTGGTTCTCCCATCGATGAAGAACGCAGCGAATTGCGATAAGTAATGTGAATTGCAGAAGTGAATCATCGAATCTTTGAACGCACCTTGCGCTCCCGGCAGATCTAATCTGGGGAGCATGCCTGTTTGAGGGCCGCGAATTGTTTCGAACGACAGC…	Pseudozyma sp. HB 1203 18S rRNA gene (partial), ITS1, 5.8S rRNA gene, ITS2 and 26S rRNA gene, strain HB 1203	2315	2315	100	0	100	V	Y	CC	132	2013-10-08	SA	1.67669	15	72	-1	GHO	28	1	1
Datura wrightii	AM0382	Fungi	AAATCGAGCTACCACATTTTAACACGGTTGCATCGGTTGGCTGTCAAACAGTGCGCGCGGCGATTTATTTCGCCTCCCCGCGCATTGCGAGACGGTCGACATTTACCAAAAACACTGTTGATACCATAGGATTTGAACGTAGATGAAACTCGACTGGTAATGCGGTCGTCTAAAATCTAAAAACAACTTTTGGCAACGGATCTCTTGGTTCTCCCATCGATGAAGAACGCAGCGAATTGCGATAAGTAATGTGAATTGCAGAAGTGAATCATCGAATCTTTGAACGCACCTTGCGCTCCCGGCAGATCTAATCTGGGGAGCATGCCTGTTTGAGGGCCGCGAATTGTTTCGAACGACAGCTTTCTTATTTAGTTGAGAAAGCTGGCGGATCGGTATTGA…	Pseudozyma sp. HB 1203 18S rRNA gene (partial), ITS1, 5.8S rRNA gene, ITS2 and 26S rRNA gene, strain HB 1203	2208	2208	100	0	100	V	Y	CC	LL	2013-10-08	LBA	1.77815	15	72	-1	GHO	28	1	1
Datura wrightii	AM0387	Fungi	GATCATTTCGATGAAAACCTTTTTTCTTGAGGTGTGGCTCGCACCTGTCTAACNAAATCGAGCTACCACATTTTAACACGGTTGCATCGGTTGGCTGTCAAACAGTGCGCGCGGCGATTTATTTCGCCTCCCCGCGCATTGCGAGACGGTCGACATTTACCAAAAACACTGTTGATACCATAGGATTTGAACGTAGATGAAACTCGACTGGTAATGCGGTCGTCTAAAATCTAAAAACAACTTTTGGCAACGGATCTCTTGGTTCTCCCATCGATGAAGAACGCAGCGAATTGCGATAAGTAATGTGAATTGCAGAAGTGAATCATCGAATCTTTGAACGCACCTTGCGCTCCCGGCAGATCTAATCTGGGGAGCATGCCTGTTTGAGGGCCGCGAATT…	Pseudozyma sp. HB 1203 18S rRNA gene (partial), ITS1, 5.8S rRNA gene, ITS2 and 26S rRNA gene, strain HB 1203	2342	2342	100	0	100	V	Y	CC	KK	2013-10-07	LBA	-0.60206	9	71	-1	plot	19	1	0
Datura wrightii	AM0393	Fungi	AAATCGAGCTACCACATTTTAACACGGTTGCATCGGTTGGCTGTCAAACAGTGCGCGCGGCGATTTATTTCGCCTCCCCGCGCATTGCGAGACGGTCGACATTTACCAAAAACACTGTTGATACCATAGGATTTGAACGTAGATGAAACTCGACTGGTAATGCGGTCGTCTAAAATCTAAAAACAACTTTTGGCAACGGATCTCTTGGTTCTCCCATCGATGAAGAACGCAGCGAATTGCGATAAGTAATGTGAATTGCAGAAGTGAATCATCGAATCTTTGAACGCACCTTGCGCTCCCGGCAGATCTAATCTGGGGAGCATGCCTGTTTGAGGGCCGCGAATTGTTTCGAACGACAGCTTTCTTATTTAGTTGAGAAAGCTGGCGGATCGGTATTGA…	Pseudozyma sp. HB 1203 18S rRNA gene (partial), ITS1, 5.8S rRNA gene, ITS2 and 26S rRNA gene, strain HB 1203	2208	2208	100	0	100	V	Y	CC	GG	2013-10-07	SA	1.49831	15	65	1	GHO	24	1	0
Datura wrightii	AM0395	Fungi	AAATCGAGCTACCACATTTTAACACGGTTGCATCGGTTGGCTGTCAAACAGTGCGCGCGGCGATTTATTTCGCCTCCCCGCGCATTGCGAGACGGTCGACATTTACCAAAAACACTGTTGATACCATAGGATTTGAACGTAGATGAAACTCGACTGGTAATGCGGTCGTCTAAAATCTAAAAACAACTTTTGGCAACGGATCTCTTGGTTCTCCCATCGATGAAGAACGCAGCGAATTGCGATAAGTAATGTGAATTGCAGAAGTGAATCATCGAATCTTTGAACGCACCTTGCGCTCCCGGCAGATCTAATCTGGGGAGCATGCCTGTTTGAGGGCCGCGAATTGTTTCGAACGACAGCTTTCTTATTTAGTTGAGAAAGCTGGCGGATCGGTATTGA…	Pseudozyma sp. HB 1203 18S rRNA gene (partial), ITS1, 5.8S rRNA gene, ITS2 and 26S rRNA gene, strain HB 1203	2183	2183	100	0	100	V	Y	CC	KK	2013-10-07	SA	2.99564	15	65	1	GHO	24	1	0
Datura wrightii	AM0419	Fungi	CCTTTTTTCTTGAGGTGTGGCTCGCACCATGTCTAACNAAATCGAGCTACCACATTTTAACACGGTTGCATCGGTTGGCTGTCAAACAGTGCGCGCGGCGATTTATTTCGCCTCCCCGCGCATTGCGAGACGGTCGACATTTACCAAAAACACTGTTGATACCATAGGATTTGAACGCAGATGAAACTCGACTGGTAATGCGGTCGTCTAAAATCTAAAAACAACTTTTGGCAACGGATCTCTTGGTTCTCCCATCGATGAAGAACGCAGCGAATTGCGATAAGTAATGTGAATTGCAGAAGTGAATCATCGAATCTTTGAACGCACCTTGCGCTCCCGGCAGATCTAATCTGGGGAGCATGCCTGTTTGAGGGCCGCGAATTGTTTCGAACGACAGCT…	Pseudozyma sp. HB 1203 18S rRNA gene (partial), ITS1, 5.8S rRNA gene, ITS2 and 26S rRNA gene, strain HB 1203	2257	2257	100	0	100	V	Y	CC	MM	2013-10-22	MEA	1.62839	15	82	1	GHO	19	1	1
Datura wrightii	AM0420	Fungi	GTTGACCCCGGCCCTCGGGCCGGGATGTTCACAACCCTTTGTTGTCCGACTCTGTTGCCTCCGGGGCGACCCTGCCTCCGGGCGGGGGCCCCGGGTGGACATTTCAAACTCTTGCGTAACTTTGCAGTCTGAGTAAATTTAATTAATAAATTAAAACTTTCAACAACGGATCTCTTGGTTCTGGCATCGATGAAGAACGCAGCGAAATGCGATAAGTAATGTGAATTGCAGAATTCAGTGAATCATCGAATCTTTGAACGCACATTGCGCCCCCTGGTATTCCGGGGGGCATGCCTGTTCGAGCGTCATTTCACCACTCAAGCCTCGCTTGGTATTGGGCGACGCGGTCCGCCGCGCGCCTCAAATCGACCGGCTGGGTCTTTCGTCCCCTCAGCGTTG…	Cladosporium sphaerospermum isolate 30R-3-F01 internal transcribed spacer 1, partial sequence; 5.8S ribosomal RNA gene and internal transcribed spacer 2, complete sequence; and large subunit ribosomal RNA gene, partial sequence	1884	1884	100	0	100	HH	OO	49	140	2013-10-15	YPDA	0.09691	15	74	-1	GHO	25	1	1
Datura wrightii	AM0422	Fungi	AAACCTTTTTTCTTGAGGTGTGGCTCGCACCTGTCTAACNAAATCGAGCTACCACATTTTAACACGGTTGCATCGGTTGGCTGTCAAACAGTGCGCGCGGCGATTTATTTCGCCTCCCCGCGCATTGCGAGACGGTCGACATTTACCAAAAACACTGTTGATACCATAGGATTTGAACGCAGATGAAACTCGACTGGTAATGCGGTCGTCTAAAATCTAAAAACAACTTTTGGCAACGGATCTCTTGGTTCTCCCATCGATGAAGAACGCAGCGAATTGCGATAAGTAATGTGAATTGCAGAAGTGAATCATCGAATCTTTGAACGCACCTTGCGCTCCCGGCAGATCTAATCTGGGGAGCATGCCTGTTTGAGGGCCGCGAATTGTTTCGAACGACAG…	Pseudozyma sp. HB 1203 18S rRNA gene (partial), ITS1, 5.8S rRNA gene, ITS2 and 26S rRNA gene, strain HB 1203	2316	2316	100	0	100	V	Y	CC	HHH	2013-10-15	LBA	0.39794	17	76	-1	GHI	25	0	0
Datura wrightii	AM0423	Fungi	TGGATCATTTCGATGAAAACCTTTTTTCTTGAGGTGTGGCTCGCACCTGTCTAACNAAATCGAGCTACCACATTTTAACACGGTTGCATCGGTTGGCTGTCAAACAGTGCGCGCGGCGATTTATTTCGCCTCCCCGCGCATTGCGAGACGGTCGACATTTACCAAAAACACTGTTGATACCATAGGATTTGAACGTAGATGAAACTCGACTGGTAATGCGGTCGTCTAAAATCTAAAAACAACTTTTGGCAACGGATCTCTTGGTTCTCCCATCGATGAAGAACGCAGCGAATTGCGATAAGTAATGTGAATTGCAGAAGTGAATCATCGAATCTTTGAACGCACCTTGCGCTCCCGGCAGATCTAATCTGGGGAGCATGCCTGTTTGAGGGCCGCGAA…	Pseudozyma sp. HB 1203 18S rRNA gene (partial), ITS1, 5.8S rRNA gene, ITS2 and 26S rRNA gene, strain HB 1203	2367	2367	100	0	100	V	Y	CC	III	2013-10-15	MEA	1.35218	15	75	-1	GHO	25	1	1
Datura wrightii	AM0424	Fungi	TTTTTTCTTGAGGTGTGGCTCGCACCTGTCTAACTAAATCGAGCTACCACATTTTAACACGGTTGCATCGGTTGGCTGTCAAACAGTGCGCGCGGCGATTTATTTCGCCTCCCCGCGCATTGCGAGACGGTCGACATTTACCAAAAACACTGTTGATACCATAGGATTTGAACGCAGATGAAACTCGACTGGTAATGCGGTCGTCTAAAATCTAAAAACAACTTTTGGCAACGGATCTCTTGGTTCTCCCATCGATGAAGAACGCAGCGAATTGCGATAAGTAATGTGAATTGCAGAAGTGAATCATCGAATCTTTGAACGCACCTTGCGCTCCCGGCAGATCTAATCTGGGGAGCATGCCTGTTTGAGGGCCGCGAATTGTTTCGAACGACAGCTTTC…	Pseudozyma sp. HB 1203 18S rRNA gene (partial), ITS1, 5.8S rRNA gene, ITS2 and 26S rRNA gene, strain HB 1203	2343	2343	100	0	100	V	Y	CC	HHH	2013-10-15	MEA	1.35218	15	75	-1	GHO	25	1	1
Datura wrightii	AM0425	Fungi	GCTACCACATTTTAACACGGTTGCATCGGTTGGCTGTCAAACAGTGCGCGCGGCGATTTATTTCGCCTCCCCGCGCATTGCGAGACGGTCGACATTTACCAAAAACACTGTTGATACCATAGGATTTGAACGCAGATGAAACTCGACTGGTAATGCGGTCGTCTAAAATCTAAAAACAACTTTTGGCAACGGATCTCTTGGTTCTCCCATCGATGAAGAACGCAGCGAATTGCGATAAGTAATGTGAATTGCAGAAGTGAATCATCGAATCTTTGAACGCACCTTGCGCTCCCGGCAGATCTAATCTGGGGAGCATGCCTGTTTGAGGGCCGCGAATTGTTTCGAACGACAGCTTTCTTATTTAGTTGAGAAAGCTGGCGGATCGGTATTGAGGGTCTT…	Pseudozyma sp. HB 1203 18S rRNA gene (partial), ITS1, 5.8S rRNA gene, ITS2 and 26S rRNA gene, strain HB 1203	2170	2170	100	0	100	V	Y	CC	MM	2013-10-15	YPDA	1	15	75	-1	GHO	25	1	1
Datura wrightii	AM0427	Fungi	AGCTACCACATTTTAACACGGTTGCATCGGTTGGCTGTCAAACAGTGCGCGCGGCGATTTATTTCGCCTCCCCGCGCATTGCGAGACGGTCGACATTTACCAAAAACACTGTTGATACCATAGGATTTGAACGTAGATGAAACTCGACTGGTAATGCGGTCGTCTAAAATCTAAAAACAACTTTTGGCAACGGATCTCTTGGTTCTCCCATCGATGAAGAACGCAGCGAATTGCGATAAGTAATGTGAATTGCAGAAGTGAATCATCGAATCTTTGAACGCACCTTGCGCTCCCGGCAGATCTAATCTGGGGAGCATGCCTGTTTGAGGGCCGCGAATTGTTTCGAACGACAGCTTTCTTATTTAGTTGAGAAAGCTGGCGGATCGGTATTGAGGGTCT…	Pseudozyma sp. HB 1203 18S rRNA gene (partial), ITS1, 5.8S rRNA gene, ITS2 and 26S rRNA gene, strain HB 1203	2181	2181	100	0	100	V	Y	CC	GG	2013-10-21	SA	2.39794	15	81	1	GHO	ND	1	1
Datura wrightii	AM0428	Fungi	CATTTTAACACGGTTGCATCGGTTGGCTGNCAAACAGTGCGCGCGGCGATTTATTTCGCCTCCCCGCGCATTGCGAGACGGTCGACATTTACCAAAAACACTGTTGATACCATANGATTTGAACGTAGATGAAACTCGACTGGTAATGCGGTCGTCTAAAATCTAAAAACAACTTTTGGCAACGGATCTCTTGGTTCTCCCATCGATGAAGAACGCAGCGAATTGCGATAAGTAATGTGAATTGCAGAAGTGAATCATCGAATCTTTGAACGCACCTTGCGCTCCCGGCAGATCTAATCTGGGGAGCATGCCTGTTTGAGGGCCGCGAATTGTTTCGAACGACAGCTTTCTTATTTAGTTGAGAAAGCTGGCGGATCGGTATTGAGGGTCTTGCCATCT…	Pseudozyma sp. HB 1203 18S rRNA gene (partial), ITS1, 5.8S rRNA gene, ITS2 and 26S rRNA gene, strain HB 1203	2071	2071	100	0	99	V	Y	CC	III	2013-10-21	MEA	3.39794	15	81	1	GHO	ND	1	1
Datura wrightii	AM0429	Fungi	ATTTCGATGAAACCTTTTTTCTTGAGGTGTGGCTCGCACCTGTCTAACNAAATCGAGCTACCACATTTTAACACGGTTGCATCGGTTGGCTGTCAAACAGTGCGCGCGGCGATTTATTTCGCCTCCCCGCGCATTGCGAGACGGTCGACATTTACCAAAAACACTGTTGATACCATAGGATTTGAACGTAGATGAAACTCGACTGGTAATGCGGTCGTCTAAAATCTAAAAACAACTTTTGGCAACGGATCTCTTGGTTCTCCCATCGATGAAGAACGCAGCGAATTGCGATAAGTAATGTGAATTGCAGAAGTGAATCATCGAATCTTTGAACGCACCTTGCGCTCCCGGCAGATCTAATCTGGGGAGCATGCCTGTTTGAGGGCCGCGAATTGTTTC…	Pseudozyma sp. HB 1203 18S rRNA gene (partial), ITS1, 5.8S rRNA gene, ITS2 and 26S rRNA gene, strain HB 1203	2260	2260	100	0	100	V	Y	CC	GG	2013-10-21	YPDA	3.39794	15	81	1	GHO	ND	1	1
Datura wrightii	AM0430	Fungi	AAATCGAGCTACCACATTTTAACACGGTTGCATCGGTTGGCTGTCAAACAGTGCGCGCGGCGATTTATTTCGCCTCCCCGCGCATTGCGAGACGGTCGACATTTACCAAAAACACTGTTGATACCATAGGATTTGAACGTAGATGAAACTCGACTGGTAATGCGGTCGTCTAAAATCTAAAAACAACTTTTGGCAACGGATCTCTTGGTTCTCCCATCGATGAAGAACGCAGCGAATTGCGATAAGTAATGTGAATTGCAGAAGTGAATCATCGAATCTTTGAACGCACCTTGCGCTCCCGGCAGATCTAATCTGGGGAGCATGCCTGTTTGAGGGCCGCGAATTGTTTCGAACGACAGCTTTCTTATTTAGTTGAGAAAGCTGGCGGATCGGTATTGA…	Pseudozyma sp. HB 1203 18S rRNA gene (partial), ITS1, 5.8S rRNA gene, ITS2 and 26S rRNA gene, strain HB 1203	2185	2185	100	0	100	V	Y	CC	GG	2013-10-21	LBA	2.39794	15	81	1	GHO	ND	1	1
Datura wrightii	AM0432	Fungi	GCTACCACATTTTAACACGGTTGCATCGGTTGGCTGTCAAACAGTGCGCGCGGCGATTTATTTCGCCTCCCCGCGCATTGCGAGACGGTCGACATTTACCAAAAACACTGTTGATACCATAGGATTTGAACGTAGATGAAACTCGACTGGTAATGCGGTCGTCTAAAATCTAAAAACAACTTTTGGCAACGGATCTCTTGGTTCTCCCATCGATGAAGAACGCAGCGAATTGCGATAAGTAATGTGAATTGCAGAAGTGAATCATCGAATCTTTGAACGCACCTTGCGCTCCCGGCAGATCTAATCTGGGGAGCATGCCTGTTTGAGGGCCGCGAATTGTTTCGAACGACAGCTTTCTTATTTAGTTGAGAAAGCTGGCGGATCGGTATTGAGGGTCTT…	Pseudozyma sp. HB 1203 18S rRNA gene (partial), ITS1, 5.8S rRNA gene, ITS2 and 26S rRNA gene, strain HB 1203	2179	2179	100	0	100	V	Y	CC	KK	2013-10-21	YPDA	0.39794	15	80	1	GHO	24	1	1
Datura wrightii	AM0433	Fungi	AACCTTTTTTCTTGAGGTGTGGCTCGCACCTGTCTAACAAAATCGAGCTACCACATTTTAACACGGTTGCATCGGTTGGCTGTCAAACAGTGCGCGCGGCGATTTATTTCGCCTCCCCGCGCATTGCGAGACGGTCGACATTTACCAAAAACACTGTTGATACCATAGGATTTGAACGTAGATGAAACTCGACTGGTAATGCGGTCGTCTAAAATCTAAAAACAACTTTTGGCAACGGATCTCTTGGTTCTCCCATCGATGAAGAACGCAGCGAATTGCGATAAGTAATGTGAATTGCAGAAGTGAATCATCGAATCTTTGAACGCACCTTGCGCTCCCGGCAGATCTAATCTGGGGAGCATGCCTGTTTGAGGGCCGCGAATTGTTTCGAACGACAGC…	Pseudozyma sp. HB 1203 18S rRNA gene (partial), ITS1, 5.8S rRNA gene, ITS2 and 26S rRNA gene, strain HB 1203	2320	2320	100	0	100	V	Y	CC	GG	2013-10-21	LBA	2.07096	15	80	1	GHO	24	1	1
Datura wrightii	AM0434	Fungi	CCTTTTTTCTTGAGGTGTGGCTCGCACCTGTCTAACNAAATCGAGCTACCACATTTTAACACGGTTGCATCGGTTGGCTGTCAAACAGTGCGCGCGGCGATTTATTTCGCCTCCCCGCGCATTGCGAGACGGTCGACATTTACCAAAAACACTGTTGATACCATAGGATTTGAACGTAGATGAAACTCGACTGGTAATGCGGTCGTCTAAAATCTAAAAACAACTTTTGGCAACGGATCTCTTGGTTCTCCCATCGATGAAGAACGCAGCGAATTGCGATAAGTAATGTGAATTGCAGAAGTGAATCATCGAATCTTTGAACGCACCTTGCGCTCCCGGCAGATCTAATCTGGGGAGCATGCCTGTTTGAGGGCCGCGAATTGTTTCGAACGACAGCTT…	Pseudozyma sp. HB 1203 18S rRNA gene (partial), ITS1, 5.8S rRNA gene, ITS2 and 26S rRNA gene, strain HB 1203	2331	2331	100	0	100	V	Y	CC	KK	2013-10-16	MEA	-0.60206	6	77	-1	plot	22	1	0
Datura wrightii	AM0435	Fungi	TATTGAGATTCTACAACTCTGTGAACATTTACTTGTTTGGCTGCGCGCACCGTTTCGGTTGTGAGCGGCCGCTTTACAAAACACCTTTTTTATTATATCTGACAACCAGAAATTCAAAATTATCAATAACGGATCTCTTGGTTCTCGCATCGATGAAGACCGCAGCAAAGCGCGAAAGATAATGTGAATTGCAGACGTGAATCATTGAGTTGTTGAACGCATATTGCACTTTTTTTAACGAAAAAGTATGCTTTTGCGAGCGTCATTTCTCTCTCCACCTTGTGTGGGTATTGGTGCTGATATAGCGCTTAAAACAATCATGTGTATGTGTTAACCACAATGTGCACTCATTTTTAACCATTGACCTCGTATAAAGTAAGAGTACCCGCTGAACTTAAG…	Wickerhamiella parazyma strain UWOPS 99-333.1 small subunit ribosomal RNA gene, partial sequence; internal transcribed spacer 1, 5.8S ribosomal RNA gene, and internal transcribed spacer 2, complete sequence; and large subunit ribosomal RNA gene, partial sequence	1709	1709	100	0	100	X	AA	FF	NN	2013-10-16	YPDA	-0.60206	11	78	-1	plot	24	1	0
Datura wrightii	AM0436	Fungi	CCTTTTTTCTTGAGGTGTGGCTCGCACCTGTCTAACNAAATCGAGCTACCACATTTTAACACGGTTGCATCGGTTGGCTGTCAAACAGTGCGCGCGGCGATTTATTTCGCCTCCCCGCGCATTGCGAGACGGTCGACATTTACCAAAAACACTGTTGATACCATAGGATTTGAACGTAGATGAAACTCGACTGGTAATGCGGTCGTCTAAAATCTAAAAACAACTTTTGGCAACGGATCTCTTGGTTCTCCCATCGATGAAGAACGCAGCGAATTGCGATAAGTAATGTGAATTGCAGAAGTGAATCATCGAATCTTTGAACGCACCTTGCGCTCCCGGCAGATCTAATCTGGGGAGCATGCCTGTTTGAGGGCCGCGAATTGTTTCGAACGACAGCTT…	Pseudozyma sp. HB 1203 18S rRNA gene (partial), ITS1, 5.8S rRNA gene, ITS2 and 26S rRNA gene, strain HB 1203	2296	2296	100	0	100	V	Y	CC	KK	2013-10-16	MEA	0.511883	15	79	-1	GHO	22	1	1
Datura wrightii	AM0437	Fungi	GCTACCACATTTTAACACGGTTGCATCGGTTGGCTGTCAAACAGTGCGCGCGGCGATTTATTTCGCCTCCCCGCGCATTGCGAGACGGTCGACATTTACCAAAAACACTGTTGATACCATAGGATTTGAACGTAGATGAAACTCGACTGGTAATGCGGTCGTCTAAAATCTAAAAACAACTTTTGGCAACGGATCTCTTGGTTCTCCCATCGATGAAGAACGCAGCGAATTGCGATAAGTAATGTGAATTGCAGAAGTGAATCATCGAATCTTTGAACGCACCTTGCGCTCCCGGCAGATCTAATCTGGGGAGCATGCCTGTTTGAGGGCCGCGAATTGTTTCGAACGACAGCTTTCTTATTTAGTTGAGAAAGCTGGCGGATCGGTATTGAGGGTCTT…	Pseudozyma sp. HB 1203 18S rRNA gene (partial), ITS1, 5.8S rRNA gene, ITS2 and 26S rRNA gene, strain HB 1203	2165	2165	100	0	100	V	Y	CC	JJ	2013-10-16	YPDA	0	15	79	-1	GHO	22	1	1
Datura wrightii	AM0438	Fungi	AAATCGAGCTACCACATTTTAACACGGTTGCATCGGTTGGCTGTCAAACAGTGCGCGCGGCGATTTATTTCGCCTCCCCGCGCATTGCGAGACGGTCGACATTTACCAAAAACACTGTTGATACCATAGGATTTGAACGTAGATGAAACTCGACTGGTAATGCGGTCGTCTAAAATCTAAAAACAACTTTTGGCAACGGATCTCTTGGTTCTCCCATCGATGAAGAACGCAGCGAATTGCGATAAGTAATGTGAATTGCAGAAGTGAATCATCGAATCTTTGAACGCACCTTGCGCTCCCGGCAGATCTAATCTGGGGAGCATGCCTGTTTGAGGGCCGCGAATTGTTTCGAACGACAGCTTTCTTATTTAGTTGAGAAAGCTGGCGGATCGGTATTGA…	Pseudozyma sp. HB 1203 18S rRNA gene (partial), ITS1, 5.8S rRNA gene, ITS2 and 26S rRNA gene, strain HB 1203	2192	2192	100	0	100	V	Y	CC	GG	2013-10-16	LBA	0.69897	15	79	-1	GHO	22	1	1
Datura wrightii	AM0444	Fungi	AGCTACCACATTTTAACACGGTTGCATCGGTTGGCTGTCAAACAGTGCGCGCGGCGATTTATTTCGCCTCCCCGCGCATTGCGAGACGGTCGACATTTACCAAAAACACTGTTGATACCATAGGATTTGAACGTAGATGAAACTCGACTGGTAATGCGGTCGTCTAAAATCTAAAAACAACTTTTGGCAACGGATCTCTTGGTTCTCCCATCGATGAAGAACGCAGCGAATTGCGATAAGTAATGTGAATTGCAGAAGTGAATCATCGAATCTTTGAACGCACCTTGCGCTCCCGGCAGATCTAATCTGGGGAGCATGCCTGTTTGAGGGCCGCGAATTGTTTCGAACGACAGCTTTCTTATTTAGTTGAGAAAGCTGGCGGATCGGTATTGAGGGTCT…	Pseudozyma sp. HB 1203 18S rRNA gene (partial), ITS1, 5.8S rRNA gene, ITS2 and 26S rRNA gene, strain HB 1203	2159	2159	100	0	99	V	Y	CC	KK	2013-10-23	YPDA	1.59106	15	83	1	GHO	26	1	1
Datura wrightii	AM0447	Fungi	ATTACAAGTGACCCCCGGCTCCGGCCGGGGATGTTCATAACCCTTTGTTGTCCNACTCTGTTGCCTCCGGGGCGACCCTGCCTTTTCACGGGCGGGGGCCCCGGGTGGACACATCAAAACTCTTGCGTAACTTTGCAGTCTGAGTAAATTTAATTAATAAATTAAAACTTTCAACAACGGATCTCTTGGTTCTGGCATCGATGAAGAACGCAGCGAAATGCGATAAGTAATGTGAATTGCAGAATTCAGTGAATCATCGAATCTTTGAACGCACATTGCGCCCCCTGGTATTCCGGGGGGCATGCCTGTTCGAGCGTCATTTCACCACTCAAGCCTCGCTTGGTATTGGGCGACGCGGTCCGCCGCGCGCCTCAAATCGACCGGCTGGGTCTTCTGTCC…	Cladosporium sphaerospermum isolate D_D48 18S ribosomal RNA gene, partial sequence; internal transcribed spacer 1, 5.8S ribosomal RNA gene, and internal transcribed spacer 2, complete sequence; and 28S ribosomal RNA gene, partial sequence	1900	1900	100	0	100	HH	OO	51	144	2013-10-23	LBA	1.26126	13	86	-1	plot	18	1	0
Datura wrightii	AM0452	Fungi	TTTTTTCTTGAGGTGTGGCTCGCACCTGTCTAACTAAATCGAGCTACCACATTTTAACACGGTTGCATCGGTTGGCTGTCAAACAGTGCGCGCGGCGATTTATTTCGCCTCCCCGCGCATTGCGAGACGGTCGACATTTACCAAAAACACTGTTGATACCATAGGATTTGAACGTAGATGAAACTCGACTGGTAATGCGGTCGTCTAAAATCTAAAAACAACTTTTGGCAACGGATCTCTTGGTTCTCCCATCGATGAAGAACGCAGCGAATTGCGATAAGTAATGTGAATTGCAGAAGTGAATCATCGAATCTTTGAACGCACCTTGCGCTCCCGGCAGATCTAATCTGGGGAGCATGCCTGTTTGAGGGCCGCGAATTGTTTCGAACGACAGCTTTC…	Pseudozyma sp. HB 1203 18S rRNA gene (partial), ITS1, 5.8S rRNA gene, ITS2 and 26S rRNA gene, strain HB 1203	2343	2343	100	0	100	V	Y	CC	JJ	2013-10-23	SA	1.50853	15	83	1	GHO	26	1	1
Datura wrightii	AM0455	Fungi	ACCTTTTTTCTTGAGGTGTGGCTCGCACCTGTCTAACNAAATCGAGCTACCACATTTTAACACGGTTGCATCGGTTGGCTGTCAAACAGTGCGCGCGGCGATTTATTTCGCCTCCCCGCGCATTGCGAGACGGTCGACATTTACCAAAAACACTGTTGATACCATAGGATTTGAACGTAGATGAAACTCGACTGGTAATGCGGTCGTCTAAAATCTAAAAACAACTTTTGGCAACGGATCTCTTGGTTCTCCCATCGATGAAGAACGCAGCGAATTGCGATAAGTAATGTGAATTGCAGAAGTGAATCATCGAATCTTTGAACGCACCTTGCGCTCCCGGCAGATCTAATCTGGGGAGCATGCCTGTTTGAGGGCCGCGAATTGTTTCGAACGACAGCT…	Pseudozyma sp. HB 1203 18S rRNA gene (partial), ITS1, 5.8S rRNA gene, ITS2 and 26S rRNA gene, strain HB 1203	2316	2316	100	0	100	V	Y	CC	LL	2013-10-24	SA	-0.60206	15	89	1	GHO	23	1	1
Datura wrightii	AM0457	Fungi	TATTGAGATTCTACAACTCTGTGAACATTTACTTGTTTGGCTGCGCGCACCGTTTCGGTTGTGAGCGGCCGCTTTACAAAACACCTTTTTTATTATATCTGACAACCAGAAATTCAAAATTATCAATAACGGATCTCTTGGTTCTCGCATCGATGAAGACCGCAGCAAAGCGCGAAAGATAATGTGAATTGCAGACGTGAATCATTGAGTTGTTGAACGCATATTGCACTTTTTTTAACGAAAAAGTATGCTTTTGCGAGCGTCATTTCTCTCTCCACCTTGTGTGGGTATTGGTGCTGATATAGCGCTTAAAACAATCATGTGTATGTGTTAACCACAATGTGCACTCATTTTTAACCATTGACCTCGTATAAAGTAAGAGTACCCGCTGAACTTAAG…	Wickerhamiella parazyma strain UWOPS 99-333.1 small subunit ribosomal RNA gene, partial sequence; internal transcribed spacer 1, 5.8S ribosomal RNA gene, and internal transcribed spacer 2, complete sequence; and large subunit ribosomal RNA gene, partial sequence	1701	1701	100	0	100	X	AA	FF	NN	2013-10-24	YPDA	0.69897	15	88	1	GHO	23	1	1
Datura wrightii	AM0458	Fungi	TGAGATTCTACAACTCTGTGAACATTTACTTGTTTGGCTGCGCGCACCGTTTCGGTTGTGAGCGGCCGCTTTACAAAACACCTTTTTTATTATATCTGACAACCAGAAATTCAAAATTATCAATAACGGATCTCTTGGTTCTCGCATCGATGAAGACCGCAGCAAAGCGCGAAAGATAATGTGAATTGCAGACGTGAATCATTGAGTTGTTGAACGCATATTGCACTTTTTTTAACGAAAAAGTATGCTTTTGCGAGCGTCATTTCTCTCTCCACCTTGTGTGGGTATTGGTGCTGATATAGCGCTTAAAACAATCATGTGTATGTGTTAACCACAATGTGCACTCATTTTTAACCATTGACCTCGTATAAAGTAAGAGTACCCGCTGAACTTAAGCAT…	Wickerhamiella parazyma strain UWOPS 99-333.1 small subunit ribosomal RNA gene, partial sequence; internal transcribed spacer 1, 5.8S ribosomal RNA gene, and internal transcribed spacer 2, complete sequence; and large subunit ribosomal RNA gene, partial sequence	1691	1691	100	0	100	X	AA	FF	NN	2013-10-24	SA	0.352183	15	88	1	GHO	23	1	1
Datura wrightii	AM0459	Fungi	CATTCCGCGTTGTTTGTCCTCCTGCCGAAACTGATGCTGGTAAAATGAGAGGGTTAAACCTGCGCCGAAGCACAAGCATGCCCAAACATAACGTCCAATGGCATATCCTTCTGTATCAATAATTTCACGTACTTTTTCACTCTCTTTTCAAAGTGCTTTTCATCTTTCCTTCACAGTACTTGTTCGCTATCGGTCTCTCGCCAATATTTAGCTTTAGATGGTGTCTACCACCCGCTTTGAGCTGCATTCCCAAACAACTCGACTCTTTGATGACCCTCTACACGCAACGACGCCAATGCCTCACGGGATTATCACCCTCCATGATGTTCCTTTCCAGAAAACTTGAGCAAAGACTTGTTACAGAGTAGCCATCTACAGATTACAACTCGGCCGTGAGGC…	Wickerhamiella parazyma strain UWOPS 99-333.1 small subunit ribosomal RNA gene, partial sequence; internal transcribed spacer 1, 5.8S ribosomal RNA gene, and internal transcribed spacer 2, complete sequence; and large subunit ribosomal RNA gene, partial sequence	1528	1528	100	0	100	X	AA	FF	NN	2013-10-24	SA	0.69897	15	88	1	GHO	23	1	1
Datura wrightii	AM0460	Fungi	ACTGCAGATGGATCATTTCGATGAAACCTTTTTTCTTGAGGTGTGGCTCGCACCTGTCTAACTAAATCGAGCTACCACATTTTAACACGGTTGCATCGGTTGGCTGTCAAACAGTGCGCGCGGCGATTTATTTCGCCTCCCCGCGCATTGCGAGACGGTCGACATTTACCAAAAACACTGTTGATACCATAGGATTTGAACGTAGATGAAACTCGACTGGTAATGCGGTCGTCTAAAATCTAAAAACAACTTTTGGCAACGGATCTCTTGGTTCTCCCATCGATGAAGAACGCAGCGAATTGCGATAAGTAATGTGAATTGCAGAAGTGAATCATCGAATCTTTGAACGCACCTTGCGCTCCCGGCAGATCTAATCTGGGGAGCATGCCTGTTTGAGGG…	Pseudozyma sp. HB 1203 18S rRNA gene (partial), ITS1, 5.8S rRNA gene, ITS2 and 26S rRNA gene, strain HB 1203	2392	2392	100	0	100	V	Y	CC	147	2013-10-24	SA	0.39794	15	88	1	GHO	23	1	1
